# Supplementary material for: Altered Epithelial Gene Expression in Peripheral Airways of Severe Asthma
Source: PLoS One. 2017 Jan 3;12(1):e0168680. doi: 10.1371/journal.pone.0168680 (PMC5207492; doi:10.1371/journal.pone.0168680)
Supplement: S1 Table — A positive fold change indicates higher expression of the gene in peripheral airways compared to central airways and a negative fold change reflects lower expression in peripheral airways compared to central airways. Significant values are presented in bold font. (XLSX) [file pone.0168680.s006.xlsx]

## Sheet: Table E3b
S1 Table. Differential gene expression between peripheral and central airways within health and within severe asthma.
	Genes	Peripheral / Central airways in Healthy volunteers			Peripheral / Central airways in Severe asthma patients
		Fold change	P value	FDR corrected P value	Fold change	P value	FDR corrected P value
Genes significant in Health only	AADACL2	1.41227	0.000171459	0.0020221	1.17194	0.149416	0.333408
	AASS	-1.36777	0.000758995	0.00637129	-1.10539	0.371159	0.581648
	ABCC1	-1.2752	0.000258829	0.00282531	-1.15808	0.0675727	0.202934
	ABCC5	1.25725	0.00141605	0.0100695	1.0452	0.609736	0.774753
	ABCC9	-1.56371	2.11457e-05	0.000406408	-1.31661	0.0282315	0.116295
	ABCG1	-1.31019	0.0105888	0.045871	-1.15002	0.281072	0.492975
	ABHD14B	-1.45256	7.74808e-05	0.00109855	-1.0817	0.482995	0.680494
	ABL1	-1.23805	0.0019763	0.0129213	-1.16001	0.0784298	0.225128
	ACAA2	1.87374	5.35249e-08	3.68005e-06	1.2833	0.0577562	0.184356
	ACADL	1.58896	2.37897e-07	1.21229e-05	1.23852	0.0385358	0.141576
	ACE2	-1.88696	1.89087e-05	0.000368103	-1.48916	0.0244929	0.106517
	ACTB	-1.26866	0.00093613	0.00743326	-1.10196	0.263769	0.475355
	ADAM1	1.25068	0.0104746	0.0455301	1.0618	0.574775	0.751362
	ADAM12	1.3016	0.00344151	0.0196791	1.2806	0.0261577	0.110863
	ADAM17	1.47418	0.000236047	0.00264196	-1.01329	0.916412	0.958887
	ADCY10P1	1.31676	0.00166353	0.0113295	1.0948	0.392551	0.603063
	ADI1	-1.31344	0.00272928	0.0164536	-1.10229	0.378164	0.588791
	ADNP2	-1.29137	0.00370323	0.0208589	1.01306	0.903417	0.950991
	ADPRHL1	-1.31414	0.00732727	0.0348005	-1.07041	0.584148	0.75699
	AEBP2	1.21744	0.00786503	0.0367303	1.05612	0.545849	0.726596
	AES	-1.49831	0.000191566	0.00221702	-1.25753	0.0789378	0.225988
	AGAP11	1.31982	2.40951e-05	0.000445066	1.22743	0.009448	0.0588835
	AGBL3	1.29214	0.000774076	0.00646033	1.06663	0.482069	0.679817
	AGR3	1.25447	0.000429048	0.00412245	1.12441	0.13106	0.307426
	AHCYL2	-1.38581	0.00119344	0.00888212	-1.3282	0.0216276	0.0983518
	AHI1	1.42709	2.79043e-06	8.42283e-05	1.251	0.0125351	0.0703008
	AHNAK2	-1.44734	0.00376294	0.0210856	-1.26449	0.132798	0.310039
	AHSA2	1.32035	0.000884992	0.00713844	1.07385	0.479182	0.677519
	AJUBA	-1.70752	0.000534855	0.00491352	-1.57406	0.0163515	0.0824514
	AK7	2.14871	1.14487e-06	4.29141e-05	-1.30911	0.139	0.31856
	AKAP6	1.30641	0.00617812	0.0305137	1.02062	0.863671	0.930248
	AKAP7	1.52173	7.37527e-07	3.12278e-05	1.22345	0.0407574	0.1467
	AKIP1	-1.20984	0.0107081	0.0461778	1.05803	0.536815	0.72122
	ALDOA	-1.53943	4.16521e-06	0.000115761	-1.27831	0.0263629	0.111297
	ALMS1	1.32363	0.000333677	0.00339139	1.23702	0.0251753	0.108343
	ALOX15	-1.31189	0.00403621	0.0222004	1.01106	0.923607	0.961198
	ALPL	-1.35215	0.00699533	0.0334625	-1.07322	0.604539	0.771526
	ALS2	1.38202	0.00125907	0.00919673	1.09577	0.450316	0.654875
	AMOTL1	-1.54499	0.000822501	0.00675386	-1.51695	0.00922383	0.057861
	ANAPC13	-1.24822	0.00207882	0.0134426	-1.07218	0.424572	0.632286
	ANAPC15	-1.27101	0.00140918	0.0100475	-1.21655	0.0331921	0.128885
	ANAPC4	1.31891	0.000703268	0.00603209	1.09623	0.350369	0.563145
	ANAPC5	1.31035	0.0063611	0.0312393	1.08508	0.499255	0.692944
	ANGPTL1	1.395	7.12167e-06	0.00017428	1.15837	0.0916253	0.247488
	ANKFN1	1.40562	3.14224e-05	0.000543337	1.1596	0.126699	0.301137
	ANKRA2	-1.29211	0.000454629	0.00430432	-1.23196	0.0193457	0.0920835
	ANKRD10	1.26198	0.0108436	0.0464582	-1.03212	0.777037	0.883771
	ANKRD13D	1.28025	0.00251381	0.0154998	1.12138	0.249318	0.457787
	ANKRD26	1.30923	0.000785878	0.00652113	1.20626	0.0548469	0.177874
	ANKRD36	1.3651	0.00140015	0.0100078	1.09442	0.443533	0.648603
	ANKRD36B	1.28405	0.00438285	0.0235242	1.15001	0.19252	0.39076
	ANKRD49	1.26526	0.00110413	0.00847219	-1.07745	0.391578	0.602101
	ANPEP	1.45024	5.58197e-05	0.00085285	1.30918	0.0153553	0.0795594
	ANXA3	-1.56581	0.00455381	0.0241874	-1.22068	0.301026	0.515466
	AP1M2	-1.37997	0.000164939	0.00196814	-1.12175	0.260487	0.471401
	APBB2	1.28994	0.00797954	0.0371051	1.16217	0.201694	0.402412
	APOL2	-1.28087	0.00178249	0.0119241	-1.2433	0.0253531	0.108639
	APP	1.35318	0.000254301	0.00278862	1.173	0.108778	0.274495
	AR	1.75324	1.77856e-05	0.000350175	1.50666	0.00900997	0.0569618
	ARF6	-1.26182	0.000600497	0.0053307	-1.12178	0.160302	0.347261
	ARGLU1	1.38182	0.000247814	0.00273131	1.18756	0.105503	0.270138
	ARHGAP19	1.33885	0.00117774	0.00881826	1.32367	0.01139	0.0659913
	ARHGAP42	1.38303	3.84282e-05	0.000634102	-1.04327	0.648149	0.798708
	ARID4B	-1.2657	0.000697553	0.00600805	-1.08491	0.330271	0.543418
	ARL1	-1.20352	0.00854193	0.0390907	-1.19395	0.0420518	0.149301
	ARL2	-1.34455	0.000922156	0.00735222	-1.17647	0.13353	0.310875
	ARL6	1.31262	8.64938e-05	0.00120272	1.17705	0.0499384	0.168137
	ARMC2	1.31692	1.53225e-05	0.000314547	1.16622	0.0418867	0.148959
	ARMCX1	1.30464	0.00227717	0.0143783	1.18963	0.102752	0.265555
	ARMCX5-GPRASP2	-1.20068	0.00926442	0.0417356	1.05073	0.564555	0.742371
	ARPC4	-1.34348	0.000367141	0.00362662	-1.19589	0.0741691	0.216339
	ARPC4-TTLL3	1.27051	0.00112466	0.00858746	1.0844	0.361446	0.573061
	ARPC5	-1.25262	0.00426064	0.0230687	-1.28105	0.0114035	0.0659913
	ARPC5L	-1.18385	0.00678369	0.0327211	-1.21378	0.0125655	0.0703008
	ARRB1	1.44663	0.00154941	0.0107294	1.196	0.206148	0.407484
	ARRB2	-1.28947	0.00765179	0.0360454	-1.14174	0.256239	0.465561
	ARRDC3	-1.28067	0.000613403	0.0054058	-1.24298	0.0139526	0.0743587
	ARRDC4	1.28485	0.0110644	0.0472522	1.03263	0.790032	0.892266
	ARX	1.46674	0.00237944	0.0148831	1.23849	0.163801	0.352542
	ASRGL1	-1.88288	0.000300829	0.00317653	-1.66422	0.0169002	0.0838558
	ASUN	-1.25208	0.00444154	0.0237659	-1.09876	0.32829	0.541853
	ATF2	-1.23546	0.00257748	0.0157689	-1.16265	0.0792334	0.226385
	ATOH8	1.31059	0.00407539	0.022345	1.14297	0.244857	0.45286
	ATOX1	-1.43933	0.000108956	0.00143448	-1.27354	0.0329507	0.128582
	ATP2A2	1.26559	0.00612068	0.0303179	-1.01019	0.922821	0.961096
	ATP5G2	-1.23351	0.0044408	0.0237659	-1.11966	0.209818	0.412447
	ATP5I	-1.21118	0.0024051	0.0150003	-1.08518	0.286585	0.499132
	ATP5S	1.27434	0.00191599	0.0125989	-1.09769	0.325246	0.539462
	ATP6V1D	1.35647	0.000121303	0.00156843	1.14336	0.15754	0.343569
	ATP6V1F	-1.27203	0.000409613	0.00398705	-1.19186	0.0339162	0.130527
	ATPIF1	1.28605	0.00338783	0.0194879	1.15	0.182321	0.377046
	ATXN1	-1.24439	0.00361557	0.020445	1.03695	0.690869	0.827349
	ATXN1L	-1.22046	0.00257136	0.0157426	-1.12195	0.15335	0.338481
	AURKAIP1	-1.25839	0.000141729	0.00177428	-1.05544	0.452909	0.657238
	B2M	-1.49904	0.00124506	0.00910977	-1.30997	0.0771806	0.222575
	B4GALT5	-1.48151	0.000110325	0.0014481	-1.23628	0.0816785	0.230708
	BAG1	-1.32245	0.00930442	0.0417886	-1.41701	0.00946023	0.0589173
	BAG4	-1.31653	0.000210276	0.0024032	-1.16891	0.0805666	0.229006
	BANF1	-1.2232	0.00636503	0.0312409	-1.13885	0.151176	0.335544
	BANK1	-1.30564	2.69986e-05	0.000486255	-1.16272	0.0463391	0.160062
	BATF	-1.30029	0.00436216	0.0234717	-1.21407	0.086235	0.238981
	BBOX1	-1.47957	8.88679e-05	0.0012259	-1.23819	0.0742506	0.216504
	BBS9	1.46532	0.00113355	0.00861396	1.04704	0.745189	0.863507
	BBX	-1.29499	0.000316122	0.00326409	-1.1479	0.110721	0.27744
	BCAM	-1.63494	1.60501e-07	9.14748e-06	-1.26622	0.0290064	0.118084
	BCL10	-1.36396	0.00100921	0.0079192	-1.20619	0.102109	0.264524
	BCL11B	-2.01867	2.20676e-06	7.02835e-05	-1.57506	0.00958619	0.0593505
	BCL2	-1.34775	0.00412329	0.0224839	-1.15081	0.268325	0.479476
	BCL3	-1.3502	0.00577935	0.0290241	-1.07094	0.605062	0.771701
	BDH2	-1.31338	0.00220316	0.0140132	-1.21217	0.0772322	0.22265
	BECN1	1.35854	7.67269e-06	0.000185666	1.23419	0.00993822	0.0607786
	BHLHE41	1.43335	0.000358579	0.00356644	1.26483	0.0544224	0.176908
	BICC1	1.54434	1.49771e-07	8.70785e-06	1.26419	0.0143002	0.0756766
	BLNK	-1.52637	5.25356e-05	0.000811334	-1.23454	0.0908937	0.246297
	BLOC1S2	-1.25276	0.00495724	0.0258438	-1.18242	0.0889477	0.243
	BMP2K	1.20579	0.00667916	0.0324518	1.01942	0.819042	0.908962
	BMPR1B	1.30927	0.00789082	0.0368069	1.25124	0.0731658	0.214423
	BMS1P1	1.32173	0.00117308	0.00879099	1.18815	0.0991028	0.259977
	BMS1P2	1.35107	0.000143638	0.00178963	1.12142	0.225315	0.429462
	BOD1L1	1.18995	0.0100542	0.044258	1.01525	0.854474	0.92645
	BOLA3	-1.23597	0.00191324	0.0125989	-1.22404	0.0163267	0.0824233
	BPIFA2	-1.26985	0.00173831	0.0116652	-1.09195	0.341235	0.553995
	BRI3	-1.23956	0.000871175	0.00705675	-1.12932	0.119994	0.291025
	BTBD9	1.18654	0.0104016	0.0452583	1.07659	0.366869	0.577747
	BTG1	-1.56104	6.11093e-05	0.000915899	-1.39193	0.0136255	0.0734064
	BTG4	1.2724	0.00212587	0.013662	1.11689	0.245978	0.454051
	BTN3A1	-1.5072	0.000651048	0.00567979	-1.37137	0.0313974	0.124426
	BTN3A3	-1.36902	0.0102563	0.0447834	-1.43891	0.0169999	0.0841672
	BTNL9	1.42051	0.00959386	0.0427309	1.40902	0.0411289	0.147475
	C11orf16	1.29519	9.99997e-05	0.00135148	1.06715	0.410547	0.619827
	C11orf45	-1.3115	0.000893797	0.00719606	-1.2831	0.0129445	0.0712675
	C11orf63	1.31076	4.08207e-05	0.00066597	1.11979	0.148244	0.33182
	C11orf75	-1.34148	0.000117237	0.00152267	-1.27183	0.00944064	0.0588799
	C11orf92	1.3232	0.00330941	0.0191257	1.0443	0.707926	0.838725
	C11orf93	1.60327	4.20006e-05	0.000682647	-1.02359	0.863655	0.930248
	C14orf129	-1.34959	0.000170477	0.00201754	-1.22133	0.037852	0.140133
	C14orf132	1.87062	1.51325e-05	0.000311384	1.40034	0.0497748	0.167782
	C14orf149	1.26974	0.00157946	0.0108508	-1.22182	0.0307291	0.122563
	C14orf2	-1.24677	0.000166397	0.00198281	-1.20538	0.00884251	0.0562428
	C14orf43	-1.31831	0.000218329	0.00247888	-1.15937	0.100005	0.261325
	C15orf41	-1.47046	0.000140657	0.00176341	1.01525	0.899915	0.949107
	C15orf63	-1.20561	0.0108847	0.0465882	-1.05126	0.577889	0.753726
	C17orf57	1.34939	0.0050105	0.0260384	1.31683	0.036828	0.137874
	C17orf61	-1.25483	0.005676	0.0286045	-1.18032	0.100119	0.261337
	C17orf81	-1.45773	0.000306823	0.00319857	-1.33898	0.021531	0.0982216
	C19orf21	-1.41887	0.000470121	0.00442681	-1.0972	0.43969	0.644787
	C19orf53	-1.2709	0.00169032	0.011458	-1.25675	0.0151715	0.0788426
	C1GALT1C1	1.31136	0.011327	0.0479864	1.06216	0.645082	0.797196
	C1orf129	1.28638	0.00134014	0.00965863	1.18172	0.080984	0.22987
	C1orf151-NBL1	-1.52888	1.2361e-05	0.000269731	-1.33203	0.0133858	0.0726116
	C1orf168	1.47342	0.000314537	0.00325937	1.33285	0.027872	0.115639
	C1orf87	1.20912	0.00824575	0.0380367	1.16235	0.0894008	0.243624
	C1RL	-1.36339	1.77639e-05	0.000350175	-1.053	0.542121	0.724511
	C20orf26	1.27982	0.00399103	0.0219799	1.30068	0.013406	0.0726306
	C21orf128	1.24053	0.0112598	0.0478622	-1.13971	0.210859	0.413555
	C21orf62	1.46329	0.000433356	0.00414825	1.19526	0.171129	0.361849
	C2orf63	1.45994	2.61651e-08	2.06062e-06	1.18832	0.0257852	0.110146
	C2orf73	1.2631	0.00323439	0.0188325	1.19833	0.0631043	0.194338
	C3orf14	-1.40548	0.00028626	0.00305832	-1.21315	0.0876615	0.241389
	C3orf65	1.27348	0.0110671	0.0472522	1.23996	0.0675492	0.202934
	C3orf78	1.2922	0.000105542	0.00140267	1.09654	0.241922	0.449543
	C4orf3	-1.26913	5.779e-05	0.000875236	-1.17791	0.0215959	0.0983109
	C4orf34	1.42373	0.000326006	0.00333041	1.22667	0.0850926	0.237401
	C4orf47	1.32677	0.000105569	0.00140267	1.20101	0.0369044	0.138024
	C4orf48	-1.33244	0.00241069	0.015024	-1.02509	0.828648	0.914542
	C5orf30	-1.32457	0.00313192	0.0183447	1.01476	0.898958	0.94856
	C5orf42	1.26343	0.000299901	0.00317609	1.10943	0.18136	0.375776
	C5orf54	1.26806	0.0113751	0.04814	-1.04264	0.715924	0.843702
	C7orf44	1.31887	0.00172221	0.0116286	1.14888	0.195741	0.3949
	C7orf63	1.31519	3.15733e-05	0.00054486	1.15697	0.0627515	0.193664
	C8orf34	1.48188	0.000215985	0.00246194	1.3294	0.0270876	0.113417
	C8orf76	-1.2345	0.00197006	0.0128926	-1.24382	0.00959144	0.0593505
	C9orf123	-1.29231	3.75936e-05	0.000622702	-1.21727	0.00877281	0.0559638
	C9orf174	1.38044	6.90521e-06	0.000171404	1.25636	0.00762633	0.0509619
	C9orf40	-1.47034	6.74026e-06	0.000168273	-1.23241	0.0387767	0.14221
	C9orf41	-1.27202	0.00372759	0.0209689	-1.07265	0.486867	0.683586
	C9orf72	1.34657	0.00669826	0.0324718	1.1678	0.248138	0.45688
	C9orf84	1.30489	0.000229531	0.0025891	1.18537	0.0512468	0.170753
	CAB39	-1.25107	0.0073987	0.0350246	-1.17888	0.10964	0.275788
	CACNA1D	1.62	3.60373e-05	0.000601887	1.13167	0.369427	0.579835
	CACNB4	-1.31707	0.0073639	0.0349188	-1.23099	0.10031	0.261742
	CALM1	1.2381	0.0038854	0.021535	-1.0094	0.917047	0.958968
	CAMK1D	1.21594	0.00874135	0.0397722	1.12998	0.182016	0.376594
	CAMK2D	1.32615	0.0014083	0.0100475	1.16111	0.164087	0.3529
	CAMKMT	1.22599	0.00604548	0.0300531	1.14427	0.138837	0.318442
	CAP2	1.20689	0.00207099	0.0134088	1.17248	0.0338582	0.13042
	CAPN8	1.49996	0.000585918	0.00523279	1.18888	0.223566	0.427351
	CAPRIN2	1.4581	6.46593e-05	0.000960795	1.16661	0.169896	0.361074
	CARD16	-1.48299	0.000189279	0.00220393	-1.36211	0.0159421	0.0813553
	CASP4	-1.23935	0.0107554	0.046278	-1.21992	0.0562288	0.180863
	CBLB	1.22484	0.0114866	0.0485171	1.06667	0.511204	0.70161
	CBX4	-1.54407	4.33517e-05	0.000701973	-1.36054	0.0159616	0.0813553
	CCDC148	1.31696	3.62233e-05	0.000603466	1.155	0.0694168	0.20651
	CCDC30	1.48717	1.00924e-06	3.97413e-05	1.26014	0.0150687	0.0785913
	CCDC39	1.31113	1.46731e-05	0.000304827	1.21384	0.00962384	0.0595084
	CCDC48	1.41278	0.000546931	0.00498359	1.12049	0.343932	0.556208
	CCDC8	1.57736	0.00118705	0.00884976	1.2041	0.274818	0.486563
	CCDC80	1.54051	0.00569541	0.0286357	-1.10137	0.612069	0.775765
	CCDC90B	1.31948	0.00421766	0.0229021	1.15693	0.217937	0.420983
	CCL5	-2.25203	5.44915e-05	0.000836985	-1.49437	0.0938576	0.251263
	CCNA2	1.36267	3.18632e-05	0.000547654	1.11737	0.207109	0.408697
	CCNB1IP1	-1.34315	2.87023e-05	0.000510571	-1.06494	0.448576	0.653112
	CCNC	1.19086	0.00993135	0.0438285	1.12962	0.143739	0.325375
	CCND2	-1.44754	0.00129069	0.00938935	-1.08682	0.548427	0.728797
	CCRL1	1.39946	0.000532238	0.00489467	1.26862	0.043652	0.153286
	CD200R1	-1.78846	0.00669267	0.0324718	-1.98316	0.0104035	0.063025
	CD24	-1.20761	0.00355882	0.0202297	-1.06991	0.390773	0.601397
	CD38	1.58813	5.22595e-06	0.0001393	1.01407	0.905688	0.95172
	CD44	-1.5364	0.0096151	0.0427904	-1.31951	0.173732	0.365389
	CD47	1.31118	0.000279816	0.00300735	1.12748	0.180265	0.374481
	CD69	-1.51955	0.000590293	0.00525561	-1.14046	0.369467	0.579835
	CD9	-1.45707	0.00166292	0.0113295	-1.43521	0.0143635	0.0759651
	CDAN1	1.30542	0.0028025	0.0168247	1.11894	0.3001	0.514398
	CDC123	-1.1811	0.0113229	0.0479864	-1.23094	0.0114285	0.0660473
	CDC42BPB	-1.25433	0.00408481	0.0223825	-1.1758	0.0942361	0.251965
	CDH2	-1.44519	0.000738425	0.00625927	-1.08008	0.557138	0.735409
	CDHR3	1.49223	8.63398e-06	0.000201065	1.3161	0.0104581	0.0632125
	CDK6	-1.4399	9.35328e-05	0.00127895	-1.10821	0.354099	0.566911
	CDKL1	1.34388	0.000180746	0.00211595	-1.0035	0.970292	0.984959
	CDKL2	1.44908	0.000134436	0.00170018	1.27203	0.0398539	0.14458
	CENPF	1.32134	0.001784	0.011925	-1.11713	0.305723	0.519309
	CEP104	1.2219	0.00724776	0.0345555	1.16847	0.0901812	0.244903
	CEP128	1.27004	0.00375544	0.0210708	1.26169	0.0226121	0.100973
	CEP164	1.32758	1.12429e-05	0.000251024	1.13094	0.105523	0.270138
	CEP78	1.34494	0.000784451	0.00651553	1.04285	0.692478	0.828067
	CFLAR	1.47977	0.000887254	0.00715003	1.28957	0.0760121	0.220453
	CHD3	-1.25322	0.00309643	0.018186	-1.10756	0.271475	0.483165
	CHMP3	-1.24167	0.00350229	0.0199739	-1.19168	0.0542715	0.176683
	CHMP4C	-1.19266	0.0089772	0.0406319	-1.24803	0.00858818	0.0552334
	CHP1	-1.34289	5.40617e-06	0.000143222	-1.22938	0.00747535	0.0502831
	CHST9-AS1	1.28388	0.000809093	0.00666905	1.14542	0.132949	0.310039
	CHSY1	-1.19854	0.00567506	0.0286045	-1.17456	0.0464409	0.160286
	CIB1	-1.26088	0.00343598	0.0196791	-1.05228	0.596349	0.765515
	CLASP2	1.32686	0.00332185	0.0191848	1.21463	0.0991975	0.259977
	CLCA2	2.42291	1.21466e-09	1.75456e-07	1.53411	0.00871968	0.0558304
	CLDN18	1.55595	0.000373384	0.00366322	1.22519	0.174337	0.366276
	CLDN8	1.79356	0.00116986	0.00878484	1.24116	0.320674	0.535054
	CLIC6	1.3279	1.19179e-05	0.000262042	1.18863	0.0247896	0.107269
	CLK4	1.24463	0.00989613	0.0437622	1.03415	0.745994	0.864251
	CLN6	-1.52556	0.00109477	0.00843018	-1.40096	0.0331352	0.128837
	CLN8	-1.24537	0.00871626	0.0396998	1.06331	0.548144	0.728532
	CLSTN1	-1.18992	0.00951431	0.0424858	-1.07712	0.36564	0.576708
	CLTB	-1.30746	0.00201583	0.0131401	-1.06485	0.549892	0.729359
	CLU	1.34493	0.00190519	0.0125894	1.25631	0.0509412	0.170043
	CMAHP	1.20114	0.00615448	0.030449	1.10634	0.217213	0.419746
	CNGA4	1.30114	0.000517847	0.00478661	1.21458	0.0351513	0.133794
	CNN2	-1.28549	5.2305e-05	0.000811334	-1.16938	0.0354387	0.134416
	CNTD1	1.82432	1.60936e-06	5.48895e-05	1.2952	0.0763498	0.221092
	COL10A1	1.48172	0.00030571	0.00319337	-1.1575	0.262773	0.474124
	COL1A1	-1.50928	0.00625393	0.0308004	-1.05767	0.75981	0.872527
	COL4A6	-2.13463	2.92345e-06	8.67324e-05	-1.47518	0.0410754	0.147405
	COL7A1	-1.39364	6.47893e-05	0.000961079	-1.17659	0.100833	0.262318
	COL9A3	-1.59123	0.000170254	0.00201754	-1.21107	0.195127	0.39395
	COQ10B	-1.1937	0.00725504	0.0345712	-1.13777	0.111458	0.278742
	CORO1C	-1.42553	0.00281657	0.0168741	-1.2658	0.104357	0.268342
	COX14	-1.29062	0.00157025	0.0108477	-1.28974	0.0106667	0.0637865
	COX8A	-1.33426	9.07818e-05	0.00124634	-1.2141	0.0287767	0.117646
	CPEB4	-1.23051	0.00217565	0.013879	-1.08049	0.345752	0.557983
	CPNE8	1.51896	5.95394e-06	0.000153509	-1.05916	0.592623	0.763063
	CPPED1	-1.42089	3.92656e-05	0.000643021	-1.31053	0.00868787	0.0557091
	CREBZF	1.21092	0.00383902	0.0213326	1.05678	0.492689	0.687969
	CRISP3	1.41564	3.34489e-05	0.000569197	1.00274	0.977832	0.989136
	CROCC	1.35203	0.00833751	0.0383579	1.29354	0.0681443	0.203674
	CROCCP3	1.83015	2.47575e-05	0.000454394	1.50478	0.0172529	0.0851424
	CRTAP	-1.39493	8.93794e-05	0.00123099	-1.18931	0.0880307	0.241743
	CSF3	-1.44079	0.0008068	0.00665648	-1.28817	0.0562832	0.180893
	CSMD1	1.3334	0.00132471	0.0095793	1.24092	0.0487445	0.165468
	CSRP2	-1.44805	0.000601803	0.0053307	-1.39186	0.0124369	0.0700984
	CSTA	-1.7638	3.32962e-05	0.000567805	-1.51936	0.0110112	0.0648472
	CTCF	-1.57234	0.00940486	0.0421491	-1.3773	0.135446	0.313651
	CTDSP1	-1.22959	0.00698661	0.0334433	-1.21492	0.0399253	0.144656
	CTDSPL	-1.26998	0.000744838	0.00628901	-1.26325	0.00741694	0.0501193
	CTIF	-1.21462	0.005813	0.0291592	-1.10575	0.243622	0.451823
	CTNNB1	1.29452	5.82007e-05	0.000879917	1.09365	0.240003	0.447031
	CTSB	-1.4421	0.000191087	0.00221605	-1.23449	0.0744955	0.217034
	CXCL1	-1.36411	0.000942243	0.00746811	-1.31958	0.0161157	0.0817871
	CXCL16	-1.30966	0.00343931	0.0196791	-1.09931	0.398516	0.60845
	CXCL2	-1.69994	0.00164459	0.0112359	-1.56757	0.0297929	0.1201
	CXCL3	-1.6033	0.0036665	0.0206924	-1.5007	0.0424225	0.150371
	CXCL6	1.55799	0.00189485	0.0125402	1.39453	0.0569563	0.182408
	CXorf22	1.25113	0.00170725	0.0115366	1.08283	0.357643	0.569952
	CXorf40A	-1.20468	0.00677245	0.0327033	-1.0788	0.3667	0.577586
	CXorf59	1.37599	4.04507e-05	0.000661178	1.20343	0.0461397	0.159501
	CYBRD1	-1.51008	0.00115872	0.0087515	-1.24453	0.15519	0.341204
	CYFIP2	-1.27128	0.00849384	0.0389118	-1.30843	0.0178374	0.0869284
	CYP2C18	-1.75362	0.000403097	0.00393246	-1.61887	0.0130407	0.071637
	CYP2C9	-1.62685	4.6148e-06	0.000126513	-1.04766	0.705773	0.837664
	CYP2S1	-1.3253	0.00191681	0.0125989	-1.16388	0.169337	0.360524
	CYP4F2	-1.19888	0.00772728	0.0363139	-1.17818	0.0513168	0.170787
	CYP4V2	1.23881	0.00630148	0.0309817	1.06158	0.53195	0.716874
	CYP4X1	1.34293	0.00698314	0.0334433	1.11763	0.404898	0.613843
	DAAM1	1.6569	1.04926e-07	6.53937e-06	1.30633	0.0147021	0.077237
	DAPK1	2.23487	0.000235501	0.00263926	1.16511	0.558169	0.736321
	DBI	-1.21505	0.00936245	0.0419808	-1.15684	0.114521	0.283861
	DCAF6	1.33996	0.000871606	0.00705675	1.161	0.160704	0.347957
	DCAF8	1.33226	0.00236989	0.0148448	1.16326	0.18818	0.384663
	DCAKD	-1.3647	0.000271505	0.00293639	-1.29738	0.0124143	0.0700164
	DCDC2	1.32979	0.00281471	0.0168741	1.0776	0.518591	0.707489
	DCTPP1	-1.25733	0.000472995	0.00444903	-1.06879	0.397601	0.607481
	DCXR	-1.37622	0.000155699	0.00189175	-1.13818	0.199799	0.400476
	DDA1	-1.31446	0.00184622	0.0122652	-1.03425	0.751031	0.867461
	DDIT3	-1.26036	0.00451788	0.024026	-1.25693	0.023329	0.103059
	DDX17	1.28442	0.000164678	0.00196774	1.12854	0.128869	0.304776
	DDX41	-1.28051	0.0030464	0.0179408	-1.09159	0.38754	0.598514
	DDX49	-1.25114	0.00742318	0.0351157	-1.13601	0.213789	0.416005
	DGKA	-1.69497	1.97463e-06	6.50427e-05	-1.32999	0.0284355	0.116688
	DHX32	-1.3328	4.90321e-05	0.000777958	-1.25091	0.00881308	0.0561358
	DIABLO	-1.25083	0.00052125	0.00480382	-1.21926	0.0121072	0.0690138
	DICER1-AS1	1.24283	0.0110903	0.0473276	1.18991	0.0996385	0.260557
	DKFZP434C153	-1.50672	0.00329527	0.0190694	-1.38726	0.0560813	0.180674
	DKFZP586I1420	1.24693	0.00604705	0.0300531	1.2351	0.0336963	0.130143
	DKK3	-2.10731	2.51434e-05	0.000458562	-1.42928	0.0886825	0.242697
	DLEU2	1.34268	0.00173166	0.0116652	1.23335	0.0680154	0.203605
	DLG3	-1.18494	0.00826879	0.0381227	-1.12988	0.122363	0.294861
	DMD	1.2213	0.0108219	0.0464108	1.109	0.282441	0.494117
	DMP1	1.27358	0.000344274	0.00347604	1.00844	0.917125	0.958968
	DNAAF1	1.26822	0.000300803	0.00317653	1.20086	0.0220281	0.099546
	DNAH11	1.26912	0.00598466	0.0298819	1.20009	0.0871982	0.240726
	DNAH5	1.23009	0.00959048	0.0427309	1.10704	0.299364	0.513644
	DNAH7	1.42325	2.2599e-07	1.17231e-05	1.23478	0.00789771	0.0519217
	DNAJA4	1.43943	3.25233e-05	0.000555718	1.29503	0.014075	0.074805
	DNAJB7	1.45223	2.22883e-07	1.16329e-05	1.05671	0.500975	0.694326
	DNAJC30	-1.30797	0.00339338	0.0195069	-1.24385	0.0526838	0.173451
	DNAJC6	1.3535	2.49183e-05	0.000455416	1.23994	0.0125455	0.0703008
	DNAJC9-AS1	1.69999	2.24496e-06	7.09784e-05	1.31448	0.0375612	0.139414
	DOCK9-AS2	-1.30015	0.00119771	0.00890624	-1.21144	0.0524815	0.173001
	DPP3	-1.28915	0.000169598	0.00201265	-1.22054	0.0150848	0.0786277
	DPY19L2	1.58757	0.000130508	0.00166019	1.41397	0.017879	0.0870633
	DPY19L2P2	1.37241	5.13794e-05	0.00080634	1.24679	0.0189764	0.0908248
	DPY19L2P4	1.3888	4.71501e-07	2.13854e-05	1.13698	0.0878531	0.24161
	DSE	1.25293	0.00704524	0.0336826	1.30694	0.0103057	0.0625384
	DSERG1	1.38821	0.00100771	0.00791456	1.32477	0.0214525	0.0980186
	DSPP	1.63993	0.000500469	0.00465713	1.26191	0.174597	0.366409
	DTWD1	1.24341	0.00648824	0.0317557	1.14388	0.1707	0.361847
	DUSP2	-1.19989	0.0112752	0.0479044	-1.15316	0.108101	0.273583
	DYNC2LI1	1.32942	0.000134091	0.0016983	1.08552	0.355487	0.567665
	DZANK1	1.36877	0.000370179	0.0036453	1.28073	0.021205	0.0971954
	E2F8	1.49995	1.94048e-06	6.41616e-05	1.13303	0.206191	0.407484
	ECE1	-1.29808	0.00495814	0.0258438	-1.10914	0.360319	0.572112
	ECH1	-1.16834	0.00769457	0.0362075	-1.16175	0.0379939	0.140479
	ECI2	1.617	0.000370294	0.0036453	1.25781	0.158093	0.344455
	EDNRA	-1.55844	0.000640367	0.00559224	-1.43804	0.0221705	0.0998621
	EEF1A1	-1.29411	0.00509626	0.0263576	-1.32497	0.013856	0.0739583
	EEF2	-1.2864	0.000527334	0.00485473	-1.22059	0.0244802	0.106515
	EFCAB6	1.36276	9.78324e-05	0.00132633	1.08891	0.366945	0.577762
	EFHC1	1.36077	3.43254e-06	9.78336e-05	1.15115	0.070083	0.207707
	EFHC2	1.23915	0.0084735	0.0388539	1.19215	0.0801563	0.228419
	EFNA5	1.39668	0.000102145	0.00137191	1.21367	0.0605406	0.18988
	EFNB3	1.45582	0.00245724	0.0152268	1.13955	0.385432	0.596143
	EGFEM1P	1.55072	1.45821e-06	5.09373e-05	1.23933	0.0436102	0.153202
	EGFR	-1.34404	0.00394391	0.0217619	-1.40371	0.00789374	0.0519217
	EID2	-1.22347	0.00509619	0.0263576	-1.0419	0.639566	0.794469
	EIF2C3	1.36685	0.000127249	0.00162111	1.06203	0.534757	0.719236
	EIF3G	-1.41576	0.000145673	0.00180044	-1.13421	0.249038	0.457565
	EIF4G3	1.45266	0.000242956	0.00270006	1.35334	0.0145749	0.0767552
	ELL2	-1.25121	0.00201964	0.0131451	-1.1607	0.0926882	0.249134
	ELMOD2	1.4187	3.11748e-05	0.000541217	-1.08597	0.40472	0.613843
	EMB	-1.40126	4.59852e-07	2.10778e-05	-1.14391	0.0816004	0.230647
	EPB41L3	-2.39634	2.42573e-08	1.94575e-06	-1.37258	0.0737777	0.215488
	EPDR1	1.85494	4.12554e-07	1.92148e-05	1.25707	0.103492	0.266698
	EPHB2	-1.26203	0.000689624	0.00597422	1.01649	0.842574	0.921809
	EPHB4	-1.50332	9.6341e-07	3.82257e-05	-1.1894	0.0725364	0.213083
	EPN2-AS1	1.1932	0.0106229	0.0459901	1.13401	0.139579	0.319547
	EPPK1	1.36836	0.00107397	0.0083293	1.36984	0.00783364	0.0518057
	ERCC1	-1.3041	0.0118915	0.0497901	-1.10216	0.451958	0.656381
	ERGIC3	1.23818	0.00774234	0.0363139	-1.21487	0.0496279	0.167381
	ETFB	-1.24085	0.00030855	0.0032127	-1.05612	0.445473	0.650123
	ETNK1	1.35511	0.00115193	0.00872391	1.29259	0.0251214	0.108164
	EWSR1	1.34227	0.00108642	0.00837336	-1.09157	0.420353	0.628715
	EXOSC10	-1.45823	0.00567113	0.0286045	-1.31617	0.101025	0.262659
	EZH2	1.35433	0.000713817	0.00609241	-1.03378	0.757605	0.871251
	FAF1	-1.29962	0.000159641	0.00192347	-1.17491	0.0538279	0.17579
	FAM117B	-1.47008	4.71477e-06	0.000128038	-1.2637	0.0187798	0.090085
	FAM120A	1.3287	0.000193112	0.00222761	1.0863	0.36309	0.574386
	FAM129A	-1.43488	0.000246872	0.0027251	-1.29049	0.0326017	0.127622
	FAM135A	-1.2412	0.00414101	0.0225337	-1.20984	0.0402781	0.145569
	FAM13A	1.60363	2.90353e-07	1.45395e-05	1.07575	0.486608	0.683333
	FAM13C	1.37947	0.000697691	0.00600805	1.26498	0.0419627	0.149168
	FAM171A1	-1.275	0.00181468	0.0120834	-1.06198	0.523391	0.711571
	FAM173B	1.33401	8.12046e-06	0.000193795	1.19041	0.0229034	0.101698
	FAM174B	1.33985	0.000114727	0.00149907	1.13225	0.170227	0.361529
	FAM179B	1.30768	0.000108956	0.00143448	1.24999	0.00807713	0.0527296
	FAM184A	1.64138	1.11274e-07	6.88548e-06	1.04036	0.707877	0.838725
	FAM201A	1.22352	0.00829871	0.0381997	1.03852	0.685381	0.823841
	FAM208A	1.2905	0.00248148	0.015366	1.1293	0.235704	0.441112
	FAM210A	-1.33494	0.000404643	0.00394311	-1.24205	0.029105	0.118263
	FAM227B	1.3767	0.00186578	0.0123667	1.30144	0.0366502	0.137446
	FAM228B	1.19772	0.00470503	0.0248383	1.10923	0.184223	0.379259
	FAM27E3	1.44142	6.84269e-05	0.00100302	1.18336	0.12399	0.296802
	FAM32A	-1.19948	0.00460468	0.0244127	-1.09439	0.249853	0.458123
	FAM3D	-1.32693	0.000429233	0.00412245	-1.14743	0.155448	0.341355
	FAM45A	-1.23094	0.00512958	0.0264509	-1.036	0.695483	0.830572
	FAM46A	-1.28947	0.0097422	0.0432225	-1.35401	0.0135054	0.0730319
	FAM47E	1.41876	0.000299439	0.00317508	1.0089	0.938835	0.968485
	FAM83C	-1.85827	5.69155e-05	0.00086526	-1.4573	0.0411285	0.147475
	FAM87A	1.32369	0.0108086	0.0463998	-1.00271	0.983929	0.991598
	FAR2	-1.37823	0.000231243	0.00260163	-1.27887	0.0200849	0.0939809
	FARP1	1.28013	0.00542066	0.027599	1.18394	0.121212	0.293232
	FAT1	1.45334	1.76634e-06	5.93093e-05	1.0526	0.5702	0.747412
	FAT2	-1.23067	0.00211344	0.0136023	-1.11014	0.20325	0.404863
	FAXC	-1.28008	0.00173352	0.0116652	-1.24069	0.0259848	0.110487
	FBLN5	-1.31306	0.00698329	0.0334433	-1.05732	0.650753	0.80055
	FBXL13	1.59255	1.49521e-05	0.000309141	1.16201	0.234732	0.440053
	FBXL20	1.32672	0.0041083	0.0224686	1.31788	0.0234486	0.103429
	FBXL7	-1.39178	0.000579548	0.00520786	-1.13564	0.271561	0.483165
	FBXO18	-1.19037	0.00875471	0.0397912	-1.17516	0.0496366	0.167381
	FERMT1	-1.27384	0.00669778	0.0324718	1.01503	0.890885	0.945151
	FGF14	1.35805	0.00514123	0.0264952	1.11435	0.416794	0.625527
	FGL2	1.409	7.60184e-05	0.00107959	1.23751	0.0405007	0.146191
	FHOD3	2.54329	2.19713e-06	7.02353e-05	1.84243	0.00876256	0.0559396
	FIS1	-1.3738	0.00173439	0.0116652	-1.22395	0.10205	0.264511
	FLCN	1.42433	0.000683446	0.00592662	1.09028	0.490094	0.686011
	FLJ31306	1.23896	0.00488806	0.0256172	1.07912	0.411877	0.621185
	FLJ33360	1.28758	0.0107293	0.0462149	1.09105	0.472443	0.672819
	FLJ36848	-1.27283	0.000139451	0.00175082	-1.18941	0.0235128	0.103516
	FLJ43663	1.29103	0.00235749	0.0147885	1.30279	0.0109597	0.0646346
	FLJ44342	1.23688	0.00949652	0.0424282	1.17232	0.115283	0.28518
	FLJ45482	-1.45596	0.00283769	0.0169771	-1.20113	0.231778	0.43733
	FLOT2	-1.24565	0.00264905	0.0160705	-1.11793	0.210308	0.412942
	FMN2	1.33673	0.00289442	0.017257	1.13587	0.282521	0.494141
	FOLH1	-1.93252	5.68166e-06	0.000147809	-1.51282	0.0161833	0.0819692
	FOLH1B	-1.5181	1.56464e-05	0.000319681	-1.11924	0.320893	0.535316
	FOLR1	2.17136	1.36133e-06	4.84838e-05	1.629	0.00983492	0.0605543
	FOSL2	-1.47437	0.000794349	0.00657254	-1.35456	0.031745	0.125345
	FOXA2	1.40577	0.000333932	0.00339139	1.05173	0.656802	0.805476
	FOXE1	-1.23121	0.00352312	0.0200663	-1.04034	0.647772	0.798583
	FRAT1	-1.28141	0.00042627	0.00411223	-1.15623	0.0879683	0.241697
	FRMD3	1.38919	0.0002282	0.00257744	1.30606	0.0139065	0.0741822
	FRMD4A	1.31704	0.00470471	0.0248383	1.28854	0.0350606	0.133625
	FSIP1	1.29636	0.000718565	0.0061269	-1.02769	0.766973	0.877355
	FST	-1.34103	0.00561053	0.0283571	-1.1407	0.308999	0.522698
	FSTL1	1.54404	0.000176887	0.0020792	1.17573	0.24237	0.450087
	FUT1	-1.36846	0.000113224	0.00148166	-1.17155	0.103606	0.266872
	FUT3	-1.51608	0.000912279	0.00731089	-1.24098	0.155443	0.341355
	FUT4	-1.28094	0.00587914	0.0294569	-1.18039	0.132642	0.309808
	FUT5	-1.2641	0.0117976	0.0495408	-1.04799	0.68058	0.820351
	FXR1	1.37201	0.000252567	0.00277663	1.24229	0.038096	0.140593
	GABRP	-1.74333	1.18459e-06	4.3855e-05	-1.41685	0.00964	0.0595658
	GADD45A	-1.25395	0.000630607	0.00551256	-1.18945	0.0316225	0.125089
	GALK2	1.21239	0.00698745	0.0334433	1.00284	0.973985	0.986627
	GALNT4	-1.32455	0.0069219	0.0332581	-1.28049	0.054297	0.1767
	GALNT6	1.48263	0.00781758	0.0365876	1.57847	0.0133393	0.0724958
	GATA6	1.73493	6.34895e-09	6.54774e-07	1.1861	0.107414	0.272692
	GBP6	1.74964	1.70327e-05	0.000338428	1.24326	0.155734	0.341526
	GCET2	1.2552	0.00317536	0.0185365	1.09923	0.312896	0.526846
	GCLC	1.36023	0.000701743	0.00602497	-1.0735	0.515863	0.705323
	GCNT2	1.2456	0.0073683	0.0349188	-1.21801	0.0513956	0.170917
	GDA	-1.44822	0.00956168	0.0426314	-1.3729	0.072517	0.213083
	GDPD5	-1.22904	0.00481472	0.0252787	1.19123	0.0521531	0.172509
	GEM	-1.68769	0.000752656	0.00633035	-1.2529	0.22921	0.434021
	GJA1	-1.41928	0.00526071	0.0269985	-1.40843	0.0273776	0.114465
	GK5	-1.18773	0.00708358	0.0338472	1.01438	0.854495	0.92645
	GKAP1	1.26462	0.00236708	0.0148379	-1.12421	0.212825	0.415353
	GLRX5	-1.22908	0.00157717	0.0108508	-1.2274	0.0110003	0.0648268
	GM2A	-1.5697	0.00163831	0.0112018	-1.52652	0.0164727	0.0827147
	GMDS	-1.71703	0.000310958	0.00323002	-1.09258	0.621219	0.781355
	GMNC	2.07791	2.84025e-06	8.4606e-05	-1.18255	0.354763	0.567205
	GNA15	-1.23146	0.00645812	0.0316441	-1.04389	0.644827	0.797109
	GNAI1	-1.29849	0.000789737	0.00654688	-1.25378	0.01771	0.0865321
	GNRHR2	-1.24877	0.0033363	0.0192554	-1.10794	0.266303	0.477834
	GOLGA2P5	1.63359	1.4417e-07	8.49465e-06	1.32543	0.00921499	0.0578474
	GOT1	-1.26385	0.000180453	0.00211538	-1.22267	0.00835575	0.053979
	GPBP1L1	1.22498	0.00657915	0.0320919	1.13606	0.163642	0.352469
	GPC1	-1.28872	0.000698532	0.00600932	-1.14402	0.137184	0.315903
	GPC3	1.21007	0.00616451	0.0304812	1.08319	0.347351	0.559938
	GPM6B	1.59679	6.49285e-06	0.000164949	1.30033	0.0322581	0.126735
	GPR115	1.80135	1.01109e-10	2.24592e-08	1.12625	0.22642	0.430715
	GPR137B	-1.29176	0.00154643	0.0107173	-1.24735	0.0260187	0.11049
	GPR180	1.23389	0.0107588	0.046278	1.05843	0.573247	0.75015
	GPR22	1.24644	0.00774046	0.0363139	1.11929	0.265922	0.477249
	GPR98	1.41782	3.05001e-05	0.000533782	1.17251	0.109054	0.274842
	GPRASP1	1.40096	0.000104439	0.00139193	1.04676	0.657516	0.805539
	GPRC5A	-1.43317	0.0108143	0.0464012	-1.57086	0.0105214	0.0633237
	GPS2	-1.36436	0.00244729	0.0151977	-1.15136	0.258297	0.468712
	GPT2	-1.25411	0.00807921	0.037468	-1.26248	0.0279457	0.115674
	GPX4	-1.27333	0.00111542	0.0085361	-1.16082	0.0980061	0.258383
	GRHPR	-1.1898	0.00742606	0.0351157	-1.10438	0.212116	0.414611
	GRM3	1.31516	0.00625354	0.0308004	-1.09303	0.466815	0.668654
	GRN	-1.37383	0.0109801	0.0469499	-1.20926	0.215566	0.418311
	GUK1	-1.38577	0.000372459	0.00365829	-1.3129	0.0149744	0.0782878
	GULP1	1.46882	0.000231021	0.00260163	1.22449	0.106761	0.271508
	GUSBP4	1.34345	0.000318548	0.00327741	1.28994	0.011049	0.0648589
	H2BFS	-1.279	0.00111284	0.0085239	-1.14435	0.14094	0.32139
	HARS	-1.20741	0.00466113	0.0246516	-1.16867	0.0572934	0.183216
	HAS3	-1.75891	0.0001378	0.00174018	-1.57973	0.0110507	0.0648589
	HAVCR1P1	1.25803	0.00186272	0.0123654	1.03005	0.739934	0.859906
	HBXIP	-1.23857	0.00750061	0.0354296	-1.2504	0.0244219	0.106315
	HCG26	-1.71126	0.000162236	0.00194661	-1.51331	0.0164991	0.08275
	HCLS1	-2.23297	1.96225e-08	1.65039e-06	-1.5187	0.0105497	0.0633346
	HCP5	-1.68491	0.000146928	0.00181316	-1.43563	0.0293961	0.119278
	HCRP1	1.3579	0.00125405	0.00916777	-1.03074	0.791149	0.892592
	HDAC4	1.23424	0.0100041	0.0440823	1.11609	0.273101	0.484375
	HDAC9	-1.72635	0.000782625	0.0065102	-1.27619	0.214244	0.416703
	HDGFRP3	-1.23829	0.00237519	0.0148673	-1.15747	0.0889989	0.243056
	HECTD1	1.1909	0.0108314	0.0464285	-1.04084	0.633133	0.789752
	HECTD3	-1.22866	0.00603973	0.0300531	-1.03021	0.744561	0.863356
	HEG1	-1.40942	0.00207931	0.0134426	-1.19977	0.17935	0.373487
	HES1	-1.37491	0.001387	0.00994665	-1.27015	0.0494527	0.167147
	HFE	-1.31257	0.011631	0.0489836	1.17698	0.218699	0.42177
	HHATL	1.27211	0.00229669	0.0144847	1.15389	0.136986	0.315698
	HHLA2	1.75472	1.20715e-06	4.43118e-05	1.32683	0.0364723	0.137092
	HHLA3	-1.47792	9.68894e-05	0.0013156	-1.34909	0.0135557	0.0731214
	HIST1H1D	-1.25939	0.00375849	0.0210743	-1.27911	0.0126513	0.0705718
	HIST1H1E	-1.39335	0.000353949	0.00353747	-1.19589	0.110132	0.276624
	HIST1H2AC	1.46018	0.00121758	0.00897701	1.24729	0.120228	0.291501
	HIST1H2AJ	-1.26451	0.00019469	0.00223984	-1.2078	0.0137001	0.0735341
	HIST1H3A	-1.521	0.0104978	0.0456082	-1.68456	0.0108851	0.0645874
	HIST1H4A	1.43834	0.00102988	0.0080377	1.33477	0.0329951	0.128697
	HIST1H4J	-1.26583	0.00319397	0.0186325	-1.12658	0.221331	0.425192
	HIST2H2AA3	-1.21436	0.00659972	0.0321379	-1.12096	0.192489	0.39076
	HLA-A	-1.29219	0.00146526	0.0103116	-1.13385	0.198842	0.398927
	HLA-B	-1.54668	0.000548235	0.00498359	-1.40269	0.0278249	0.115555
	HLA-C	-1.37122	0.00179223	0.0119708	-1.27153	0.0522313	0.172636
	HLA-DMB	-1.78235	4.68976e-05	0.000749582	-1.52241	0.0139567	0.0743587
	HLA-DOA	-3.29829	3.52064e-07	1.73291e-05	-2.0194	0.0101161	0.061542
	HLA-DPA1	-2.1032	0.000144413	0.00179249	-1.79436	0.0137812	0.073741
	HLA-DPB1	-2.05867	0.000299069	0.00317508	-1.6754	0.0331086	0.128792
	HLA-DRB6	-1.30379	0.00224745	0.0142218	-1.15664	0.168726	0.359664
	HLA-F	-1.66379	8.69022e-05	0.00120646	-1.51603	0.00819819	0.0531196
	HLA-F-AS1	-1.38632	0.0119536	0.0499717	-1.32488	0.0798535	0.227877
	HLA-G	-1.3702	0.000243108	0.00270006	-1.16767	0.132857	0.310039
	HLA-J	-1.35782	0.00213299	0.0136976	-1.10721	0.399014	0.608888
	HMGCS1	1.37366	0.00773461	0.0363139	1.32891	0.0534716	0.175132
	HMOX2	-1.46283	1.4811e-06	5.1323e-05	-1.08712	0.359874	0.571825
	HN1	-1.37091	0.00121681	0.00897701	-1.25281	0.0582019	0.185275
	HNMT	1.28743	0.00726823	0.034615	1.10609	0.380745	0.591427
	HNRNPC	1.21444	0.00662138	0.0322072	-1.04292	0.629986	0.786847
	HNRNPD	-1.45778	0.00312757	0.018341	-1.01847	0.905822	0.951745
	HNRNPU-AS1	1.20912	0.00543262	0.0276352	1.04168	0.623426	0.783371
	HNRPLL	1.36211	0.00015809	0.00191276	1.07108	0.48088	0.678984
	HOXC4	1.29995	0.000391203	0.00382073	1.16414	0.0890241	0.243056
	HRAS	-1.19301	0.00969597	0.0430704	1.03197	0.705772	0.837664
	HRASLS2	-1.44729	0.00115396	0.0087259	-1.44606	0.00859529	0.0552381
	HS3ST3B1	1.40393	0.00255081	0.0156832	1.33014	0.0389711	0.142682
	HS6ST1	-1.28376	0.00105255	0.00818516	-1.11865	0.224301	0.428282
	HSD17B2	1.28106	0.0096999	0.0430704	-1.22657	0.0839472	0.235252
	HSPA2	-1.5395	0.000619643	0.00543317	-1.35654	0.046706	0.160726
	HSPA4L	1.25577	0.00504177	0.0261382	1.0951	0.359061	0.571161
	HSPB1	-1.29934	0.00169969	0.0115035	-1.09434	0.372301	0.5827
	HYDIN	1.56328	5.25405e-05	0.000811334	1.06874	0.610401	0.774784
	HYDIN2	1.3842	0.000377382	0.00369408	1.26521	0.0341732	0.131283
	IBSP	1.55119	0.000446925	0.0042553	1.40071	0.0268963	0.11278
	ICA1L	1.23522	0.00580611	0.0291415	1.21466	0.039807	0.144561
	ID2	-1.29161	0.00197043	0.0128926	-1.21694	0.052525	0.173013
	IDO1	-2.4884	0.0105149	0.0456594	-2.00107	0.114198	0.283304
	IER3IP1	-1.19248	0.00847672	0.0388539	-1.07093	0.402145	0.611726
	IER5L	1.24839	0.0107089	0.0461778	1.00432	0.967643	0.98357
	IFI27	-2.04603	0.000107167	0.00141588	-1.8167	0.00785574	0.0518311
	IFI27L2	-1.24131	0.00343333	0.0196791	1.01413	0.875585	0.936328
	IFI35	-1.658	0.000147608	0.00181637	-1.3627	0.0536449	0.17541
	IFNK	1.35998	0.00102657	0.00801912	1.09124	0.439516	0.644787
	IFT27	1.5473	5.40291e-05	0.000831357	1.18702	0.181764	0.37622
	IGIP	1.2606	0.000792647	0.00656472	-1.01387	0.868094	0.93206
	IGSF10	1.54306	0.00534953	0.0273733	1.37451	0.0963547	0.255501
	IK	-1.31278	0.000439141	0.00419435	-1.15516	0.122655	0.295213
	IL2RB	-1.46548	0.00051758	0.00478661	-1.18228	0.206837	0.408348
	IL33	-1.42258	0.010108	0.0443998	-1.11993	0.499291	0.692944
	IL4R	1.30452	0.00215913	0.0138143	-1.01663	0.874971	0.936044
	IL5RA	1.64026	1.07654e-05	0.000240983	1.40835	0.0107537	0.0641151
	IL7	1.2604	0.0075411	0.0355939	1.18969	0.103173	0.266398
	INO80E	1.2259	0.0103199	0.0450157	1.2857	0.0113035	0.0657639
	INTS7	-1.25853	0.00297691	0.0176034	-1.17706	0.0855164	0.237979
	IPW	1.34233	0.00160089	0.0109806	1.33269	0.0125817	0.0703195
	IQCA1	1.24128	0.00604856	0.0300531	1.28374	0.0108592	0.064478
	IQCG	1.63599	7.04384e-09	7.17892e-07	1.20874	0.0471707	0.161902
	IRAK3	-1.51929	0.00655264	0.0319986	-1.31549	0.14634	0.329005
	IRF6	-1.40877	0.000360321	0.00357966	-1.28919	0.0295673	0.119581
	IRF9	-1.31989	0.000447487	0.0042553	-1.1482	0.14721	0.329956
	ITFG2	1.22378	0.00772536	0.0363139	1.09138	0.345683	0.557983
	ITGB4	-1.41296	0.000139148	0.00174955	-1.26046	0.0344643	0.132108
	ITGB8	1.48108	0.000755465	0.00634781	1.0223	0.874918	0.936044
	ITGBL1	1.51888	0.000479515	0.00449085	1.43814	0.0131064	0.0717705
	ITIH2	1.18385	0.0116694	0.0490738	1.07101	0.402914	0.612403
	ITM2A	-1.81337	0.00123065	0.0090272	-1.33656	0.193804	0.39235
	ITPKC	-1.21942	0.00785303	0.0366941	-1.09563	0.317264	0.531
	IVNS1ABP	-1.33291	0.00168269	0.0114152	-1.14649	0.21834	0.42136
	JOSD1	-1.38125	0.00071364	0.00609241	-1.17627	0.159442	0.346177
	JPH1	1.20132	0.00689499	0.0331656	1.00662	0.936462	0.967821
	KALRN	1.23355	0.00382933	0.021306	1.25812	0.0108463	0.064478
	KANSL1L	1.25486	0.00520688	0.0268176	1.09969	0.337891	0.55137
	KAT8	-1.18053	0.0101121	0.0443998	-1.18952	0.030299	0.121519
	KBTBD10	1.60003	1.6916e-06	5.72433e-05	1.17962	0.14721	0.329956
	KCNJ1	-1.37118	0.000869616	0.00705383	-1.30291	0.0226351	0.101024
	KCNJ15	-1.65266	0.00552327	0.0279813	-1.74995	0.0129236	0.0712675
	KCNK1	-1.29232	0.0109784	0.0469499	1.01557	0.900212	0.949189
	KCNMB2	1.30529	0.00815043	0.0377175	1.15375	0.246498	0.454634
	KCNQ1OT1	1.39997	0.000305956	0.00319337	1.27279	0.0328797	0.128487
	KCTD12	1.33278	0.000338333	0.00342404	1.15505	0.135316	0.313433
	KDM1B	1.22628	0.0029389	0.0174262	1.22834	0.015348	0.0795594
	KIAA0319	1.78223	2.65286e-09	3.14818e-07	1.27277	0.0264665	0.111571
	KIAA0485	1.49069	0.000125553	0.00160897	1.28121	0.047887	0.163447
	KIAA0895L	-1.29871	0.000433999	0.00414982	-1.07181	0.436348	0.642543
	KIAA1407	1.22178	0.00326766	0.0189349	1.24381	0.00985127	0.0605816
	KIAA1549	1.33318	0.00170047	0.0115035	1.00945	0.932237	0.965947
	KIAA1958	1.21051	0.00589819	0.0295182	1.08729	0.323426	0.538037
	KIF13A	1.67447	1.60042e-05	0.000324391	1.05859	0.684071	0.823071
	KIF19	1.19322	0.0118654	0.0497048	1.08654	0.335198	0.548605
	KIT	-1.82349	4.8087e-05	0.000765768	-1.02909	0.869353	0.932978
	KLF12	1.39598	0.000319921	0.00328624	-1.01269	0.909317	0.95384
	KLF2	-1.28178	0.00600465	0.0299472	-1.0928	0.420888	0.628998
	KLHDC5	-1.27508	0.000321325	0.00328659	-1.09442	0.265531	0.477141
	KLHDC8B	-1.37859	0.0041272	0.0224839	-1.02238	0.870714	0.933655
	KLHDC9	1.22884	0.00270992	0.0163596	-1.0689	0.424494	0.632286
	KLRC1	-1.81662	6.02586e-05	0.000906285	-1.43799	0.0416302	0.148549
	KLRC4-KLRK1	-1.64821	0.00279532	0.0167933	-1.37606	0.118055	0.289111
	KPNA5	1.21472	0.00853343	0.0390725	1.20308	0.0433853	0.152667
	KRI1	-1.2404	0.00522113	0.0268649	-1.2372	0.0257656	0.11014
	KRIT1	1.22695	0.00253287	0.015595	1.13045	0.1379	0.316986
	KRT18	-1.30463	0.000179442	0.00210638	-1.2024	0.0317392	0.125345
	KRT8	-1.39662	5.05025e-05	0.000796909	-1.16207	0.125437	0.299026
	L3MBTL4	1.22706	0.00229735	0.0144847	1.16554	0.0623709	0.192995
	LACC1	-1.33651	0.00326019	0.0189043	1.02728	0.821928	0.910552
	LAGE3	-1.27832	0.00476802	0.0251059	-1.07952	0.470201	0.670935
	LAMA3	-1.23525	0.0103863	0.045237	-1.30899	0.00904052	0.0570831
	LAMA5	-1.2574	0.00983994	0.0436027	-1.12949	0.263225	0.474542
	LAMC2	1.28642	0.000329168	0.00335875	1.10857	0.221014	0.424816
	LARP1B	1.32466	0.000475969	0.0044673	1.01765	0.855979	0.926462
	LARP6	-1.33604	0.00283759	0.0169771	-1.23353	0.0774989	0.223048
	LBH	-1.22692	0.0091346	0.0412151	-1.00592	0.950892	0.97463
	LDLRAP1	-1.34987	2.91381e-05	0.00051726	-1.23808	0.0132018	0.0720117
	LEAP2	1.3026	0.00974913	0.0432225	-1.29919	0.0389617	0.142682
	LEKR1	1.27679	0.000743595	0.00628901	1.04344	0.625325	0.784039
	LENG1	-1.24035	0.00271875	0.0164015	1.01634	0.852279	0.92645
	LFNG	-1.24535	0.00381678	0.0212745	-1.11116	0.254429	0.463635
	LGALS9	-1.31315	0.000712796	0.00609241	-1.11312	0.269563	0.480598
	LHX4	1.32455	0.00385345	0.0213853	-1.05049	0.676737	0.817767
	LIMS3	1.42029	0.00670441	0.032479	-1.06534	0.688259	0.82614
	LINC00202	1.39007	0.00387684	0.0215013	1.34246	0.03619	0.13637
	LINC00312	-1.34548	0.00696764	0.0334223	1.01005	0.940527	0.968933
	LINC00340	1.35944	0.00476943	0.0251059	1.09155	0.508471	0.699405
	LINC00341	1.92446	8.10557e-05	0.00113806	1.2457	0.265783	0.477249
	LINC00472	1.69316	3.70026e-06	0.000104076	1.25154	0.091974	0.248061
	LINC00478	1.3039	0.0106666	0.0461272	1.02086	0.870837	0.933671
	LINC00597	1.26077	0.00129086	0.00938935	1.23718	0.0162613	0.0821888
	LIX1L	-1.34452	4.92953e-05	0.000780704	-1.25539	0.00979057	0.0604251
	LMLN	1.24354	0.00265217	0.0160782	1.12083	0.196646	0.396025
	LMNB1	1.21852	0.00314844	0.0184042	-1.09775	0.252608	0.461384
	LNX1	-1.18997	0.010002	0.0440823	-1.22689	0.0151466	0.0788079
	LOC100129518	-1.83061	0.000614353	0.0054058	-1.75804	0.00926653	0.0580323
	LOC100130175	1.24151	0.00321071	0.0187176	1.21421	0.031898	0.125722
	LOC100130232	-1.34625	0.00218644	0.0139375	-1.0569	0.637632	0.793053
	LOC100130428	1.26756	0.00204191	0.0132502	-1.06626	0.490799	0.686011
	LOC100131581	1.24541	0.00219732	0.013991	1.19874	0.0393723	0.143493
	LOC100131756	1.25921	0.011177	0.047604	1.2283	0.0671747	0.202271
	LOC100133190	-1.4254	0.00157608	0.0108508	-1.36391	0.0243007	0.10596
	LOC100144604	1.3642	5.22454e-05	0.000811334	1.20918	0.0388342	0.14231
	LOC100216479	1.43281	0.00858557	0.039249	1.14696	0.412663	0.622046
	LOC100271832	1.65257	1.80501e-06	6.02567e-05	1.20183	0.132642	0.309808
	LOC100288198	1.48299	3.88071e-06	0.000108447	1.03204	0.749889	0.866938
	LOC100288432	1.47202	0.00779321	0.0365328	1.04597	0.799823	0.8978
	LOC100288860	-1.22081	0.0118472	0.049653	1.01879	0.84769	0.923735
	LOC100289019	-1.38387	0.000552631	0.0050106	-1.22595	0.0739931	0.215971
	LOC100289230	1.25287	0.0114792	0.0485095	1.158	0.181165	0.375552
	LOC100422737	-1.38498	0.00234029	0.0147126	-1.13817	0.319296	0.533577
	LOC100505633	-1.4587	0.00359399	0.0203761	-1.47642	0.0152697	0.079258
	LOC100505696	1.24567	0.0071458	0.0341069	1.22377	0.0454181	0.157761
	LOC100505794	1.20839	0.00365672	0.0206507	1.10386	0.213711	0.416005
	LOC100505915	1.26682	0.0056461	0.0285202	1.10841	0.323976	0.538489
	LOC100506013	-1.76812	8.61388e-05	0.00120077	-1.24431	0.205881	0.407388
	LOC100506076	1.28903	0.00511233	0.0263912	-1.0144	0.896837	0.947895
	LOC100506582	-1.29385	0.00882576	0.0400721	-1.23525	0.081646	0.230691
	LOC100506603	-1.25757	0.00375047	0.0210703	-1.16312	0.118505	0.289431
	LOC100506776	-1.39365	0.00329298	0.0190689	-1.06199	0.660816	0.807624
	LOC100506965	1.43869	0.00239028	0.0149293	1.02867	0.8454	0.922997
	LOC100506990	1.43898	2.42966e-06	7.54415e-05	1.2141	0.0322886	0.126798
	LOC100507212	1.29954	3.03214e-05	0.000531975	1.20624	0.0129487	0.0712675
	LOC100507213	1.32134	0.0100606	0.0442636	-1.07063	0.606143	0.772322
	LOC100507463	-1.60205	0.00235543	0.0147863	-1.27525	0.197373	0.396991
	LOC100507472	1.57692	0.000143266	0.00178835	1.24641	0.124727	0.297661
	LOC100507507	-1.28821	0.00467774	0.0247244	-1.26982	0.0308192	0.122841
	LOC100507557	1.26842	0.00293711	0.0174262	1.04254	0.66737	0.811774
	LOC100509635	-1.33304	0.00042862	0.00412245	-1.12317	0.236674	0.442067
	LOC100527964	1.24936	0.00379506	0.021197	-1.11537	0.244434	0.452484
	LOC100652770	-1.22266	0.0043572	0.0234595	-1.15091	0.104016	0.267674
	LOC100653004	1.4006	0.00175099	0.0117406	1.12375	0.370935	0.581507
	LOC100653301	1.25085	0.00481457	0.0252787	1.20116	0.0606751	0.18988
	LOC100653329	1.25054	0.00324324	0.0188692	1.19877	0.0520533	0.172399
	LOC150005	-1.34961	0.0040988	0.0224449	1.00645	0.959553	0.979559
	LOC150381	-1.19488	0.0108025	0.0463968	1.05789	0.51031	0.700938
	LOC200609	1.32837	0.000358334	0.00356644	1.01856	0.846671	0.923656
	LOC285419	2.203	2.12017e-08	1.74924e-06	1.39636	0.0367972	0.137874
	LOC286052	1.34477	0.0021013	0.0135443	-1.04945	0.678775	0.818973
	LOC286189	1.32284	0.00298962	0.0176545	1.31573	0.0184636	0.089059
	LOC344595	1.34714	5.57297e-06	0.000146744	1.12093	0.137247	0.315963
	LOC374443	-1.30206	0.00835875	0.0384148	-1.34428	0.0175119	0.0858471
	LOC387647	1.28154	0.00452755	0.0240627	1.20144	0.0871479	0.240664
	LOC389765	1.39407	7.88442e-06	0.000189204	1.17521	0.0654101	0.198824
	LOC390940	-1.33918	0.00948207	0.0423992	-1.33907	0.0364439	0.137088
	LOC401320	1.38665	0.000896496	0.00721109	1.10594	0.396133	0.605784
	LOC401321	1.51503	4.39039e-06	0.000120743	1.30664	0.0126356	0.0705296
	LOC401397	-1.22026	0.00728886	0.0346751	-1.15154	0.121765	0.294061
	LOC439949	-1.33133	0.00379158	0.0211913	-1.28813	0.0376677	0.13963
	LOC441454	1.25367	0.00845081	0.0387967	1.17125	0.134288	0.311886
	LOC57399	1.28646	0.000922529	0.00735222	1.02842	0.759331	0.872194
	LOC644135	-1.44008	0.000492649	0.00459894	-1.14968	0.267921	0.479447
	LOC644192	-1.31888	0.00650972	0.031807	-1.24851	0.0764249	0.221099
	LOC645166	-1.34395	0.0100432	0.044232	-1.25011	0.114589	0.283949
	LOC645638	-1.33322	0.00594917	0.0297561	-1.2297	0.107444	0.272692
	LOC646903	1.45876	1.37251e-05	0.000291002	1.15184	0.166632	0.356427
	LOC728196	1.22784	0.00338037	0.0194579	1.03911	0.651792	0.801259
	LOC728903	-1.36873	4.9492e-05	0.000782389	-1.11259	0.244445	0.452484
	LOC92249	1.34406	0.000542386	0.00496166	1.08009	0.453004	0.657238
	LONRF2	1.34286	7.28185e-05	0.00104789	1.17924	0.0637868	0.195883
	LRBA	1.29188	0.000605466	0.00535766	-1.02957	0.745011	0.863416
	LRCH3	1.58219	1.48894e-08	1.32976e-06	1.16797	0.0886133	0.242622
	LRG1	-1.42315	0.00224386	0.0142095	-1.385	0.0220671	0.099618
	LRMP	1.28133	7.02159e-05	0.00102232	1.01692	0.819948	0.909269
	LRP12	1.44764	0.000465122	0.0043845	-1.06342	0.627373	0.785281
	LRP2	1.60966	5.13439e-06	0.000137482	1.06554	0.600923	0.76884
	LRRC16A	-1.20135	0.00323477	0.0188325	-1.1579	0.0553773	0.179072
	LRRC17	1.31311	0.00471513	0.0248765	1.0917	0.454874	0.658876
	LRRC4	1.267	0.000333481	0.00339139	1.0184	0.817115	0.907987
	LRRC8E	1.21175	0.00522227	0.0268649	-1.13224	0.140589	0.320928
	LRRIQ1	1.47896	2.83585e-05	0.000506535	1.07633	0.503727	0.695864
	LSM4	-1.20641	0.00523857	0.0269051	-1.17676	0.04949	0.167147
	LTF	4.33156	1.64716e-10	3.24303e-08	1.88824	0.0119243	0.0680501
	LUC7L	1.29432	0.00628255	0.0309062	1.24211	0.0624448	0.193037
	LUC7L3	1.33963	0.0040719	0.02234	1.03697	0.769071	0.878605
	LYST	1.40617	1.3911e-06	4.91882e-05	1.14659	0.0955313	0.254321
	MACC1	1.3821	0.00281328	0.0168741	1.14485	0.30445	0.518285
	MAFF	-1.66489	0.00258661	0.0158024	-1.68172	0.0130168	0.0715831
	MAGI1	1.48505	1.27289e-05	0.000276244	1.21729	0.0664208	0.200839
	MAGI2	1.6282	4.87184e-06	0.000131479	1.06822	0.594408	0.764103
	MAK	1.28049	0.000725495	0.00617991	1.14363	0.129653	0.305879
	MAN1A1	-1.32804	0.00160823	0.0110222	-1.16862	0.154126	0.339571
	MAP3K3	1.27189	0.00875189	0.0397912	-1.16441	0.176702	0.369484
	MAP3K8	-1.53139	5.85218e-05	0.000883231	-1.39101	0.0100181	0.0611176
	MAPK13	-1.29925	0.00315883	0.0184524	-1.15458	0.184015	0.379101
	MARCKS	1.27451	0.00058167	0.00521097	1.14755	0.106733	0.271508
	MASP2	1.35924	0.00144686	0.0102236	1.08139	0.501563	0.694326
	MAST4	-1.27671	0.00382526	0.0212971	-1.06131	0.562146	0.740494
	MB	-1.49206	7.0548e-06	0.000173523	-1.18268	0.108727	0.274447
	MBNL1	1.2637	0.0106949	0.0461778	1.11771	0.322254	0.536863
	MBNL2	1.46599	1.5373e-05	0.000314838	1.25507	0.0308414	0.122841
	MCC	-1.4194	0.00150936	0.0105278	-1.35744	0.0241922	0.105633
	MCCC2	-1.23554	0.006074	0.0301542	-1.19375	0.0622868	0.192849
	MCHR1	2.25018	0.00265567	0.0160881	2.0534	0.0303471	0.121625
	MCTP1	1.27159	0.00245467	0.0152268	1.0737	0.459823	0.663118
	MDH2	-1.19565	0.0042193	0.0229021	-1.20622	0.015459	0.079953
	MDK	-1.46518	2.99821e-05	0.000531155	-1.15972	0.171177	0.361861
	MED12L	1.42122	0.0102449	0.0447787	1.36144	0.0682109	0.203762
	MED8	-1.23957	0.0113277	0.0479864	-1.02205	0.833385	0.916634
	MEGF6	-1.61332	0.000107216	0.00141588	-1.29844	0.077618	0.223242
	MEIS2	1.2541	0.00811475	0.0375827	1.0752	0.487828	0.684289
	MEPE	1.85587	2.77305e-05	0.000496342	1.38055	0.06594	0.199936
	MERTK	-1.2288	0.00909382	0.0410953	1.10439	0.304845	0.518572
	METTL15	1.28695	0.00773369	0.0363139	1.36984	0.00785482	0.0518311
	METTL20	-1.24872	0.00992865	0.0438285	1.02997	0.779039	0.885207
	MFAP3L	-1.71334	1.06387e-05	0.000239385	-1.10093	0.501091	0.694326
	MFI2-AS1	1.19303	0.00873425	0.0397608	1.22556	0.0152683	0.079258
	MGC57346	1.29026	0.00684952	0.0329652	-1.14632	0.236649	0.442067
	MGEA5	1.26897	0.00256904	0.0157426	1.11222	0.268277	0.479476
	MGLL	-1.3484	0.00429987	0.0232086	-1.16415	0.23438	0.439678
	MIA-RAB4B	-1.24764	0.0066503	0.0323297	1.10433	0.319367	0.533593
	MIPOL1	1.61454	0.000305186	0.00319337	1.21826	0.215112	0.41793
	MIR181A2HG	1.30152	0.000667617	0.00581848	1.18219	0.0749758	0.218324
	MIR205HG	-1.61884	0.000363269	0.00360069	-1.52809	0.0102954	0.0625384
	MIR30C2	1.74231	1.80846e-06	6.02567e-05	1.18129	0.216466	0.41905
	MIR4500HG	-1.48681	0.000416039	0.00404052	-1.1949	0.188045	0.384569
	MIR4647	-1.19527	0.00860532	0.0393185	-1.139	0.119267	0.289901
	MIR4691	-1.33781	6.77e-05	0.00099573	-1.2172	0.0252785	0.108464
	MIR600	1.51832	1.11113e-06	4.25918e-05	1.2614	0.02067	0.09545
	MKL2	-1.55341	7.78977e-06	0.000187837	-1.32266	0.016878	0.0838384
	MKX	1.28602	0.0116051	0.0488984	1.33658	0.0194839	0.092487
	MLLT10	1.28478	0.00611557	0.0303179	1.0522	0.647753	0.798583
	MMD	-1.39629	0.00216158	0.0138182	-1.30012	0.0491792	0.166682
	MNF1	-1.37718	5.74222e-05	0.000871189	-1.2719	0.0122324	0.0693729
	MPP6	-1.48645	3.35984e-05	0.000569594	-1.15938	0.191026	0.389013
	MPV17L	-1.49648	7.39644e-07	3.12278e-05	-1.24484	0.0211861	0.0971751
	MRPL22	-1.18213	0.0113233	0.0479864	-1.22064	0.0155648	0.0802559
	MRPL27	-1.24722	0.00087375	0.00706751	-1.23571	0.00958232	0.0593505
	MRPL4	-1.29935	0.000556017	0.00503174	-1.06631	0.480924	0.678984
	MRPL49	-1.23392	0.000837602	0.00683897	-1.21733	0.011029	0.0648589
	MRPS12	-1.23099	0.00274538	0.0165391	-1.18718	0.0441543	0.154486
	MRPS18B	-1.20391	0.0101806	0.0446555	-1.20887	0.0342649	0.131518
	MRPS21	-1.18604	0.0103959	0.045256	-1.2118	0.0204624	0.0950219
	MRPS5	1.24469	0.00341287	0.0195929	-1.14522	0.137881	0.316986
	MSH6	1.29693	0.000295377	0.00314438	-1.06673	0.452174	0.656584
	MSL1	1.19922	0.00928304	0.041767	1.13664	0.136042	0.31442
	MSLN	-1.51914	2.74668e-05	0.000493661	-1.2144	0.100423	0.261802
	MSN	-1.34328	0.00588637	0.0294761	-1.22892	0.117154	0.287917
	MSRB3	2.1251	8.50004e-06	0.000199555	1.51599	0.0377732	0.139961
	MUC13	-2.44729	3.39293e-05	0.000572962	-1.97584	0.00885079	0.0562541
	MUM1	1.4107	0.00023462	0.00263278	1.09315	0.42543	0.63303
	MYB	1.30027	7.20161e-05	0.00103979	1.23927	0.00747448	0.0502831
	MYEOV2	-1.25193	0.00188111	0.0124588	-1.14087	0.134395	0.311968
	MYH10	1.19396	0.00948512	0.0423992	1.20189	0.0301525	0.121134
	MYH15	1.86819	1.71764e-08	1.48799e-06	1.02405	0.847587	0.923735
	MYLIP	-1.24397	0.00412927	0.0224839	-1.19865	0.0530394	0.174177
	MYNN	1.66131	7.43707e-08	4.88086e-06	1.07114	0.518713	0.707544
	MYO10	1.39639	8.84145e-06	0.000204795	1.17624	0.0669693	0.201863
	MYO1B	-1.3231	0.00433561	0.0233869	-1.17156	0.186908	0.382968
	MYO9A	1.22523	0.0102865	0.0448926	1.24701	0.0248943	0.107561
	MZT1	-1.44852	0.00292592	0.017385	-1.26456	0.122962	0.295566
	N4BP2L1	1.38457	0.000734483	0.00623195	1.16554	0.18834	0.384809
	N4BP2L2	1.22014	0.00780648	0.0365752	1.18657	0.0638336	0.195957
	N6AMT1	1.60742	1.60779e-06	5.48895e-05	1.08753	0.462428	0.665093
	NAA35	1.19335	0.0107335	0.0462149	1.13291	0.143454	0.324985
	NAB1	1.21747	0.00748882	0.0353932	1.11617	0.222901	0.426751
	NACA	1.27598	0.00437186	0.0235093	1.16719	0.139765	0.31972
	NAP1L4	-1.20584	0.0107812	0.046346	-1.17435	0.0763855	0.221092
	NAP1L5	-1.265	0.0102126	0.0446827	-1.01761	0.875936	0.936588
	NAV3	1.51636	0.000258243	0.0028247	1.05906	0.673012	0.814641
	NBL1	-1.44292	5.44808e-06	0.000143892	-1.17872	0.0824316	0.23238
	NBPF1	1.30542	0.00474661	0.0250273	1.01339	0.907707	0.952727
	NDRG3	-1.26861	0.00557399	0.0281888	-1.1011	0.357942	0.570219
	NDUFA11	-1.35169	0.000120463	0.0015599	-1.21648	0.0379158	0.14025
	NDUFA13	-1.19139	0.0113912	0.048165	-1.1375	0.130825	0.307303
	NDUFA2	-1.22923	0.00506496	0.0262427	-1.16279	0.0953267	0.254075
	NDUFAF2	-1.27423	0.000556587	0.00503174	-1.09284	0.293351	0.506784
	NDUFC1	-1.22242	0.00140617	0.0100426	-1.16357	0.0487934	0.165569
	NDUFV1	-1.24992	0.000485509	0.00453718	-1.11865	0.146161	0.328966
	NEDD4L	1.61622	8.8008e-06	0.0002044	1.31772	0.0310658	0.123564
	NEDD9	1.31104	0.00893154	0.0404887	1.03362	0.793719	0.893722
	NEGR1	1.39764	0.004279	0.0231392	1.27407	0.0920515	0.248181
	NEURL1B	1.28337	0.00360324	0.0204126	1.07678	0.477728	0.676644
	NFE2L1	-1.196	0.00342466	0.0196475	-1.20881	0.0123827	0.0698974
	NHLRC2	1.18284	0.00806591	0.0374263	-1.06599	0.409598	0.618933
	NIPAL2	-1.35402	0.000571961	0.00515598	-1.24825	0.0383868	0.141286
	NIPSNAP1	-1.22095	0.0060355	0.0300531	-1.00091	0.991768	0.994974
	NLGN2	-1.29515	0.00051883	0.00478661	-1.15647	0.106653	0.271508
	NLRC5	-1.87651	0.000144633	0.00179249	-1.4398	0.0671201	0.202177
	NME1	-1.23405	0.00193634	0.0126984	-1.22773	0.0142772	0.075601
	NME9	1.27288	0.00684752	0.0329652	1.25096	0.0423369	0.150129
	NMT2	1.22866	0.00365024	0.0206276	1.08303	0.354953	0.567231
	NOL6	-1.26485	0.00911324	0.0411402	-1.25274	0.0433876	0.152667
	NOP10	-1.28853	0.00391557	0.0216192	-1.21023	0.0768886	0.22196
	NOTCH1	-1.38482	0.000273623	0.00295561	-1.13771	0.229142	0.433987
	NOTCH2NL	1.2703	6.6388e-05	0.00097985	1.08889	0.231946	0.437481
	NPIPL3	1.37851	0.000186239	0.00217309	1.21815	0.0566435	0.181742
	NR4A1	-1.51525	0.00141691	0.0100695	-1.32429	0.0769418	0.22196
	NR4A2	-1.59573	0.000301775	0.00317653	-1.4948	0.0109163	0.0646346
	NR4A3	-1.88232	0.0116935	0.0491514	-1.64225	0.108936	0.274654
	NRG4	1.6464	0.000748365	0.0063065	1.28689	0.158522	0.344784
	NT5C2	1.2307	0.0117611	0.0494115	1.23894	0.0362115	0.136391
	NUAK1	-1.83812	1.05922e-08	9.97391e-07	-1.3356	0.0164691	0.0827147
	NUB1	1.41446	0.00107182	0.00832003	1.03618	0.780735	0.88632
	NUBP1	-1.20692	0.00801351	0.0372431	-1.13549	0.144856	0.326793
	NUDT16	-1.27543	0.008169	0.0377833	1.06954	0.549564	0.729359
	NUDT16L1	-1.26333	0.000925121	0.00736611	-1.12304	0.174386	0.366276
	NUDT17	1.32567	0.000904434	0.00726819	1.04172	0.689261	0.826612
	NUDT6	-1.30689	0.00942369	0.0421899	-1.19621	0.157492	0.343569
	NUDT7	1.2648	0.00404712	0.0222463	-1.13159	0.215346	0.418095
	OAF	-1.27452	0.0018657	0.0123667	-1.05355	0.580259	0.754885
	OFD1	1.27579	0.000304512	0.00319337	1.14142	0.103631	0.266872
	OGT	1.25433	0.00203031	0.0132046	1.08526	0.358178	0.570281
	OR7E2P	-1.3718	0.00108524	0.00837336	-1.16472	0.193197	0.391592
	ORAI3	-1.27491	0.00110406	0.00847219	-1.19802	0.0468355	0.16107
	ORMDL1	1.33048	0.00551989	0.0279806	1.11409	0.389432	0.599867
	ORMDL3	-1.39152	0.000171562	0.0020221	-1.04755	0.657154	0.805539
	OSBPL3	1.30976	5.22104e-05	0.000811334	1.17734	0.0409157	0.147015
	OSMR	-1.31583	0.010221	0.0446969	-1.37416	0.0169952	0.0841672
	OSTalpha	-1.45758	0.00343965	0.0196791	-1.42039	0.0272308	0.113907
	P2RX5-TAX1BP3	-1.50776	8.36225e-08	5.40613e-06	-1.26592	0.00778003	0.0516463
	P4HA2	1.40754	2.48965e-05	0.000455416	1.15633	0.130098	0.306426
	PABPC1L	1.39824	0.00145507	0.010252	1.00216	0.986476	0.993125
	PACRGL	1.25728	0.00139515	0.00998693	-1.03418	0.69746	0.831557
	PALMD	1.36031	0.00088476	0.00713844	1.28668	0.0260056	0.110489
	PAM16	-1.28858	4.38621e-05	0.000708913	-1.22059	0.00782752	0.0518057
	PAPOLA	1.32367	0.00122664	0.00901302	1.27075	0.0243207	0.105981
	PAPSS1	1.18809	0.00846415	0.0388373	-1.02723	0.736698	0.857482
	PAR5	1.25361	0.0105882	0.045871	1.33207	0.00953365	0.0591619
	PARM1	-1.37989	0.0103347	0.0450578	-1.34441	0.0567665	0.182001
	PARP3	-1.25044	0.00108331	0.00837171	-1.0368	0.660943	0.807624
	PARVA	1.44339	0.0014512	0.0102459	1.25999	0.0996504	0.260557
	PASK	1.26395	0.000260747	0.00284132	1.10876	0.179955	0.374119
	PATL2	-1.38972	0.0053605	0.027397	-1.35303	0.0383076	0.141096
	PAX1	1.41227	5.19136e-05	0.000811334	1.13543	0.209442	0.411895
	PAX9	-1.26661	0.00510469	0.0263697	-1.27549	0.0200021	0.0938978
	PBOV1	1.35383	0.000806543	0.00665648	1.32705	0.0108988	0.0646245
	PBX2	-1.40301	0.000201901	0.00231358	1.07331	0.51497	0.704464
	PCDH17	1.43777	0.000729022	0.00620385	1.23077	0.11081	0.27744
	PCNT	1.25281	0.00155435	0.0107465	-1.07831	0.381718	0.592503
	PCTP	-1.32737	0.00380129	0.0212182	-1.26609	0.0500164	0.168203
	PDAP1	-1.23112	0.0101946	0.0446695	1.01383	0.889536	0.944485
	PDE4D	1.30759	0.000104156	0.0013903	1.1335	0.129171	0.305155
	PDSS1	1.33467	0.000764022	0.00640109	-1.03472	0.740576	0.860347
	PEG10	1.39203	0.00541872	0.027599	1.42744	0.0159519	0.0813553
	PEG3-AS1	1.31817	0.00250946	0.015484	1.12981	0.272102	0.483532
	PERP	-1.55294	3.60257e-05	0.000601887	-1.32335	0.028004	0.115854
	PFDN2	-1.18301	0.0098721	0.0436782	-1.07451	0.367697	0.578444
	PFKP	-1.42109	1.19722e-06	4.41342e-05	-1.25371	0.00799967	0.0523754
	PFN1	-1.20167	0.00759823	0.035832	-1.18788	0.0430968	0.152138
	PGM2	-1.30369	0.0052394	0.0269051	-1.35086	0.0109384	0.0646346
	PHACTR2	1.34363	0.00116642	0.00877907	1.00055	0.995966	0.997463
	PHAX	-1.19234	0.00675463	0.0326354	-1.10126	0.225253	0.429462
	PHB	-1.22851	0.00646398	0.0316548	-1.28325	0.00819148	0.0531158
	PHF1	-1.18896	0.0100885	0.0443412	-1.11144	0.20108	0.401835
	PHF11	1.29169	0.00395787	0.0218213	1.09609	0.396141	0.605784
	PHIP	1.31618	6.47229e-06	0.00016491	1.16358	0.0352348	0.134053
	PHPT1	-1.3569	0.00102164	0.00799499	-1.34248	0.0100771	0.0613476
	PI3	-1.65648	0.000321317	0.00328659	-1.37285	0.0617283	0.191668
	PIP5K1B	-1.32061	0.00555725	0.0281206	-1.16384	0.216224	0.418862
	PIR	-1.28882	0.00868792	0.0396147	-1.3167	0.0220527	0.0996051
	PLA2G16	-1.23098	0.0113921	0.048165	-1.24787	0.030011	0.120755
	PLCE1	-1.34982	0.00502416	0.0260781	-1.14728	0.292527	0.505821
	PLEK2	-1.47996	6.56274e-06	0.000165093	-1.12635	0.241814	0.449492
	PLEKHG1	-1.60598	0.00262373	0.0159616	-1.51938	0.0308979	0.12301
	PLEKHG4B	1.51253	9.02655e-05	0.00124122	1.26772	0.0611589	0.190488
	PLIN3	-1.42589	0.00488774	0.0256172	1.14147	0.389232	0.599771
	PLXDC2	-1.5395	0.000779572	0.00649368	-1.36504	0.0466642	0.160726
	PMVK	-1.31662	0.000547973	0.00498359	-1.25214	0.0207006	0.0954776
	PNISR	1.32295	0.000238241	0.00265964	-1.01459	0.873298	0.935418
	PNN	-1.19443	0.00789034	0.0368069	-1.05243	0.531513	0.716874
	PNPO	-1.21621	0.00710493	0.0339306	-1.13767	0.14849	0.332051
	POFUT2	1.31544	0.00292039	0.017364	1.27137	0.0342455	0.131502
	POLE2	1.5065	1.30647e-05	0.000279392	1.13406	0.254361	0.463608
	POLI	1.28167	0.000311583	0.00323263	1.04214	0.615869	0.777623
	POLR2B	1.28217	0.000601577	0.0053307	-1.03899	0.660021	0.807594
	POLR2L	-1.26454	0.0012382	0.00907489	-1.16269	0.0883937	0.242327
	POLR3K	-1.3146	0.00621321	0.0306346	-1.29144	0.0384609	0.141421
	PON2	1.26255	0.0103834	0.045237	1.20231	0.100518	0.261812
	POR	-1.3242	0.00104817	0.00816573	-1.10009	0.356516	0.568937
	POU2AF1	1.88522	7.17451e-05	0.00103934	1.20163	0.332274	0.545686
	POU2F1	1.21758	0.00818022	0.037815	1.07596	0.421178	0.629161
	PP7080	-1.46343	0.0105644	0.0458286	1.06457	0.731049	0.853336
	PPAPDC1B	1.23721	0.00205303	0.0133125	1.07651	0.378539	0.589058
	PPM1L	-1.31279	0.00565911	0.0285693	-1.35931	0.012117	0.0690138
	PPP2R3C	1.40331	0.00157173	0.0108493	-1.16598	0.237539	0.443205
	PPP2R5E	1.2059	0.00492394	0.0257363	-1.11751	0.172727	0.364337
	PPP4R4	2.49531	1.39086e-05	0.000293879	-1.19211	0.475917	0.675216
	PPP6C	-1.32832	0.00173656	0.0116652	-1.19958	0.0996752	0.260557
	PQLC1	-1.23932	0.00248604	0.0153756	-1.20392	0.0333835	0.129397
	PRCP	-1.21962	0.00910664	0.0411318	-1.20352	0.0492	0.166688
	PRDM1	-1.31569	0.00191969	0.0126083	-1.24248	0.0451654	0.157262
	PRDM16	1.3263	0.000552942	0.0050106	1.22854	0.0385647	0.141622
	PRDM8	1.31517	0.00113153	0.00860991	1.142	0.192793	0.391139
	PRDX2	-1.40602	1.80367e-05	0.000353511	-1.2608	0.0147529	0.0774103
	PRICKLE1	-1.58394	0.000355112	0.00354416	-1.18581	0.270232	0.481493
	PRICKLE2	1.37746	3.13498e-05	0.000543167	1.22774	0.025771	0.11014
	PRICKLE4	-1.23872	0.000692115	0.0059898	-1.1643	0.0476166	0.162724
	PRKCA	1.41199	0.00340866	0.0195817	1.15734	0.308329	0.522261
	PRKCE	1.28229	0.00377697	0.0211505	-1.02196	0.8349	0.917419
	PRKCSH	-1.3345	0.00510061	0.0263643	-1.0799	0.540144	0.723784
	PRKX	-1.51474	1.4339e-05	0.000301322	-1.35226	0.00849725	0.0547706
	PRMT1	-1.29239	0.0038348	0.0213228	-1.25054	0.0407509	0.1467
	PROM2	-1.50906	0.00129703	0.00942631	-1.19926	0.240956	0.448133
	PRPF4B	1.25368	0.00122586	0.00901302	1.1734	0.0608853	0.189935
	PRSS54	1.23045	0.00219806	0.013991	1.18461	0.0415292	0.148504
	PSMB3	-1.22423	0.0101584	0.0445808	-1.24728	0.0239555	0.104917
	PSMB7	1.28485	0.00112752	0.0085908	1.07036	0.464083	0.666836
	PSMD6	1.32616	0.00110988	0.00850873	1.09999	0.36199	0.573713
	PSMD6-AS2	1.35054	0.000246276	0.00272476	1.04037	0.685679	0.823975
	PSMG1	-1.30095	0.00508145	0.0263123	-1.3034	0.0226865	0.101149
	PSMG4	1.47529	0.00170102	0.0115035	1.32385	0.0639636	0.196148
	PTAFR	-1.53159	1.20232e-05	0.000263688	-1.28621	0.0295343	0.119581
	PTK2B	-1.31452	0.000597914	0.005318	-1.07922	0.425959	0.633165
	PTPN21	1.26743	0.000329799	0.00336123	1.2184	0.0141565	0.0750999
	PTPRG	-1.32697	0.00206034	0.0133498	-1.30371	0.0190905	0.0912732
	PTPRM	1.2244	0.00437704	0.023512	1.13847	0.136024	0.31442
	PTPRS	-1.29091	0.00458933	0.0243462	-1.29666	0.0198904	0.0937307
	PTRF	-1.5141	2.27078e-05	0.000426719	-1.10048	0.405744	0.614719
	PVRL1	-1.45947	3.54591e-05	0.000595314	-1.07114	0.523616	0.711574
	PZP	1.36691	0.000254105	0.00278862	1.20388	0.0717744	0.211426
	QSOX2	1.3814	6.8168e-05	0.00100091	1.22049	0.0405943	0.146352
	RAB15	-1.34845	0.00114577	0.00869162	-1.04026	0.72161	0.846506
	RAB18	1.29455	0.000922314	0.00735222	1.03482	0.715084	0.843285
	RAB1B	-1.28025	0.000362951	0.00360069	-1.07206	0.402009	0.611627
	RAB20	-1.34961	0.00288581	0.0172293	1.0993	0.438429	0.644185
	RAB3D	-1.33464	0.00117073	0.00878484	-1.18362	0.118711	0.289444
	RAB3IP	1.47239	0.000930886	0.00739841	1.34062	0.0398956	0.144656
	RAB7L1	-1.30738	0.00158914	0.0109087	-1.25285	0.0304138	0.121754
	RAB8B	-1.45346	0.00190379	0.0125894	1.12417	0.422369	0.630098
	RAD1	1.381	0.000158539	0.0019136	-1.04905	0.637702	0.793053
	RAD23B	-1.25212	0.00390441	0.021588	-1.17321	0.0944629	0.252416
	RAD51B	1.40225	0.00269311	0.0162922	1.10492	0.465546	0.667762
	RAD51C	-1.20121	0.0113456	0.0480386	-1.13676	0.150461	0.334646
	RAI2	1.39116	0.000767012	0.00641993	1.2873	0.0349116	0.133292
	RAPGEF2	1.3425	0.00179417	0.0119745	1.22769	0.0750104	0.218352
	RAPGEFL1	-1.37535	9.36001e-05	0.00127895	-1.22876	0.0358002	0.135279
	RASA1	1.2641	0.000193785	0.0022324	1.2258	0.00795946	0.052237
	RASGEF1B	1.35525	0.0012295	0.00902643	1.11756	0.32842	0.541853
	RASSF3	1.27286	0.00100571	0.00790603	1.1895	0.0523817	0.173001
	RB1CC1	1.2486	0.00116487	0.00877505	1.14553	0.102178	0.264544
	RBM12	1.2269	0.0062074	0.0306234	1.03703	0.689595	0.826637
	RBM20	1.20385	0.00356347	0.0202429	1.20813	0.0164304	0.0826771
	RBM41	1.19664	0.00598156	0.0298819	1.16789	0.053985	0.176081
	RBM43	1.30171	0.0066103	0.0321714	1.13717	0.279084	0.491303
	RBM5	1.23175	0.00895085	0.040555	1.04931	0.621216	0.781355
	RBM6	1.35399	0.00116028	0.00875564	1.30501	0.0200915	0.0939809
	RBP1	-1.22224	0.00671101	0.032479	-1.05949	0.522346	0.710285
	RC3H1	1.21859	0.00585188	0.0293373	1.2287	0.0206115	0.0953324
	RC3H2	-1.22225	0.00986182	0.0436551	-1.24722	0.0223646	0.100334
	REC8	-1.23639	0.00258021	0.0157744	-1.0338	0.696752	0.831098
	REEP1	1.8408	4.18253e-06	0.000115761	1.37816	0.0398155	0.144561
	REV3L	1.39358	1.94309e-05	0.000377421	1.24911	0.0166519	0.0831848
	RFC3	1.20776	0.0116038	0.0488984	-1.13116	0.180414	0.374481
	RFX3	1.26979	7.11631e-05	0.00103264	1.12393	0.103487	0.266698
	RGN	1.32055	0.00278711	0.0167555	1.06301	0.587936	0.759739
	RGS1	-1.55315	0.00256394	0.015735	-1.18929	0.328398	0.541853
	RGS2	-1.77889	3.58808e-06	0.000101249	-1.4522	0.0112854	0.0657023
	RGS22	1.31782	8.70497e-05	0.00120658	1.20905	0.025074	0.108068
	RGS5	1.28772	0.00107922	0.00834758	1.09116	0.350381	0.563145
	RHBDD2	-1.34605	0.00445068	0.0238002	-1.2509	0.0810406	0.229956
	RHOB	-1.21041	0.00213995	0.0137321	-1.14735	0.0708227	0.209175
	RHOBTB1	1.31265	0.000266026	0.00289157	-1.00488	0.956399	0.97773
	RHOC	-1.67657	2.76616e-05	0.000496133	-1.12098	0.431342	0.638319
	RIBC1	1.49091	0.000832731	0.00680561	1.4527	0.0110407	0.0648589
	RIMKLB	1.5514	1.3094e-05	0.000279392	1.11494	0.356961	0.56918
	RIN1	-1.27863	0.000850199	0.00691736	-1.06502	0.477783	0.676644
	RMND5B	-1.30574	0.00147139	0.0103379	-1.2945	0.0125702	0.0703008
	RNASE1	1.46331	0.0059997	0.0299398	1.01818	0.91494	0.957956
	RNF128	1.41399	0.00355369	0.0202271	1.35351	0.0386071	0.141658
	RNF135	-1.20805	0.0119579	0.0499717	-1.15068	0.129961	0.306353
	RNF152	-1.84888	3.25903e-06	9.44246e-05	-1.36832	0.0431458	0.152249
	RNF183	-1.31301	0.00633371	0.0311225	-1.03296	0.789572	0.892143
	RNF39	-1.65265	0.000746937	0.0063006	-1.25089	0.213457	0.415826
	RNH1	-1.22123	0.011227	0.0477809	-1.26821	0.0156672	0.080549
	RNPC3	1.23126	0.00249988	0.0154358	1.11538	0.192552	0.39076
	RNU86	-1.35196	7.90798e-06	0.000189245	-1.22851	0.0105076	0.0633237
	ROMO1	-1.23046	0.00695146	0.0333816	-1.26219	0.014853	0.0777429
	RPF1	-1.60536	0.00157628	0.0108508	-1.34067	0.108043	0.273583
	RPGRIP1L	1.24449	0.00256469	0.015735	1.18882	0.051938	0.172193
	RPL10A	-1.33675	1.61359e-05	0.000324391	-1.24096	0.00751576	0.0505113
	RPL13	-1.45158	8.56635e-06	0.000200028	-1.21496	0.048994	0.166185
	RPL28	-1.45814	2.75125e-06	8.3336e-05	-1.27333	0.0110813	0.0649947
	RPL35	-1.30619	0.000212582	0.00242635	-1.22245	0.0217073	0.0986535
	RPLP0	-1.39109	3.40274e-06	9.7609e-05	-1.25264	0.00758277	0.050804
	RPLP1	-1.31221	0.000133533	0.0016937	-1.25439	0.00879643	0.0560732
	RPRD1A	1.36157	0.00100192	0.00789057	-1.07553	0.519554	0.708245
	RPS28	-1.27418	0.000167529	0.00199082	-1.15671	0.0603559	0.189856
	RPS6KA2	-1.23698	0.0012066	0.00894452	-1.07269	0.376645	0.587177
	RRAD	-1.476	0.00143906	0.0101768	-1.33423	0.0534497	0.175126
	RRAS2	-1.19304	0.0105602	0.0458286	-1.23861	0.0130226	0.0715831
	RRS1	-1.27679	0.00023779	0.00265803	-1.09542	0.252376	0.461127
	RUFY3	1.33	0.000463577	0.00437469	1.00899	0.926928	0.962942
	RUNX1T1	-1.40583	0.000580121	0.00520786	-1.31411	0.0237948	0.104478
	S100A11	-1.22493	0.000936989	0.00743327	-1.17898	0.0281576	0.116052
	S100A14	-1.29168	0.00402587	0.0221576	-1.2186	0.0704892	0.208685
	S100A16	-1.37179	0.00482698	0.0253278	-1.35058	0.0301504	0.121134
	S100P	-1.55492	0.000117474	0.00152347	-1.38036	0.0200087	0.0938978
	SAP18	-1.23549	0.0095575	0.0426314	-1.01647	0.86976	0.932978
	SAR1B	-1.22633	0.00535353	0.0273776	-1.20973	0.0354184	0.134416
	SAT1	-1.27913	0.00303989	0.0179146	-1.26803	0.0206312	0.0953724
	SCAF4	1.32846	0.000614824	0.0054058	-1.13502	0.205502	0.406825
	SCAI	1.32736	0.00133687	0.00964302	1.13127	0.248725	0.45728
	SCARA3	1.64529	0.000625569	0.00547958	1.31949	0.115541	0.285494
	SCGB3A2	2.64355	1.45726e-05	0.000303467	1.17989	0.528828	0.714925
	SCIN	1.34251	0.00928584	0.041767	1.20569	0.178711	0.372516
	SCLT1	1.27366	0.00270116	0.0163181	1.29119	0.0105404	0.0633237
	SCN4B	1.51232	0.00754362	0.0355939	1.37004	0.0984902	0.258972
	SCRN1	1.22045	0.0107186	0.0461965	-1.08657	0.385399	0.596143
	SCUBE3	1.53758	0.000251905	0.00277287	1.44761	0.00991756	0.0607786
	SEC14L4	1.35783	0.00142717	0.0101175	1.14241	0.252018	0.460792
	SELENBP1	-1.18954	0.0101929	0.0446695	-1.06607	0.439155	0.644533
	SEMA3E	1.22866	0.00162705	0.0111336	1.10123	0.224034	0.427867
	SEMA5A	-1.59941	0.00103504	0.00807072	-1.48043	0.0252499	0.108464
	SEP9	-1.25677	0.00412023	0.0224839	-1.24232	0.0274652	0.114677
	SEPN1	-1.28174	5.07303e-05	0.000799048	-1.18625	0.0203596	0.0947744
	SERPINB13	-1.40139	0.0110974	0.0473347	-1.30726	0.102143	0.264533
	SERPINB5	-1.6939	0.00034989	0.00351635	-1.47888	0.0289325	0.117949
	SERPINB6	1.42604	5.27001e-05	0.000812351	1.29486	0.0145473	0.0766562
	SERPINB7	2.34753	7.72856e-10	1.28755e-07	1.21855	0.194025	0.392582
	SERPING1	-1.73262	0.00737442	0.0349287	-1.71706	0.0333317	0.129254
	SERPINI2	1.32704	2.64995e-05	0.000480262	1.20861	0.0187803	0.090085
	SESN1	1.33045	0.000538149	0.00493332	1.02173	0.827947	0.914075
	SETD4	1.45372	0.000369003	0.00364086	1.00129	0.991795	0.994974
	SF3B5	-1.32918	0.000969342	0.00766187	-1.05266	0.62126	0.781355
	SFT2D3	1.27487	0.00538983	0.0275145	1.08469	0.444808	0.649591
	SFTA3	1.20316	0.00461802	0.0244535	1.12841	0.13099	0.307426
	SH3BGRL3	-1.34007	0.00146837	0.0103251	-1.21982	0.0766885	0.221673
	SH3BP5	1.21136	0.00222759	0.0141374	-1.01598	0.834465	0.91732
	SH3PXD2B	-1.29427	0.000239279	0.00266779	-1.13842	0.124535	0.29745
	SHB	-1.28097	0.00120368	0.00893532	-1.03709	0.692855	0.828152
	SHROOM3	1.2796	0.000109298	0.00143679	1.15111	0.065704	0.199577
	SIAH3	1.35175	0.00148956	0.0104065	1.14048	0.253023	0.461946
	SLC11A2	1.2146	0.00348477	0.0198871	1.17406	0.0498761	0.167993
	SLC16A3	-1.34979	0.000309517	0.00321891	-1.22887	0.0408035	0.146733
	SLC16A7	-1.5638	9.47461e-05	0.00128852	-1.25268	0.100029	0.261325
	SLC1A1	1.3837	0.00010017	0.00135167	1.27036	0.0177033	0.0865321
	SLC1A5	-1.31218	2.15307e-05	0.000411746	-1.22503	0.00826513	0.0534335
	SLC20A1	-1.32825	0.00191063	0.0125989	-1.22923	0.0650013	0.197921
	SLC22A15	1.22302	0.0089696	0.0406187	1.0349	0.71535	0.84345
	SLC22A4	1.22933	0.00239204	0.0149295	1.03556	0.671275	0.813546
	SLC22A5	1.18986	0.0104659	0.0455149	1.04291	0.61284	0.776097
	SLC25A26	-1.19445	0.00835243	0.0384061	-1.09188	0.2868	0.499301
	SLC25A29	1.34804	0.00569047	0.0286357	1.05279	0.695685	0.830699
	SLC25A33	-1.26033	0.011244	0.0478187	-1.13548	0.256856	0.466585
	SLC25A36	1.43529	0.000513976	0.00476211	1.10313	0.432074	0.638638
	SLC28A3	-1.52885	0.00041999	0.00406068	-1.28077	0.0889219	0.243
	SLC2A12	1.30026	0.0043501	0.0234359	1.02225	0.844055	0.922307
	SLC35C1	-1.40902	0.000217645	0.00247761	-1.19764	0.105724	0.270492
	SLC35E2	1.27241	0.000223613	0.00253224	1.23479	0.00814192	0.0529531
	SLC4A11	-1.39809	0.000825748	0.00677411	1.01987	0.870272	0.933296
	SLC6A20	-1.42404	0.0013911	0.00996781	-1.13592	0.340862	0.553598
	SLC6A8	-1.33273	0.0107058	0.0461778	1.02551	0.854662	0.92645
	SLC9C2	1.68038	2.35989e-07	1.20969e-05	1.26176	0.0445413	0.155401
	SMAD4	1.30069	0.000371033	0.00364842	1.02433	0.785503	0.889245
	SMAGP	-1.31786	0.0111051	0.0473444	-1.34574	0.027947	0.115674
	SMARCC2	-1.24636	0.00802576	0.03728	-1.04482	0.665415	0.810364
	SNAPC3	1.27061	0.00603909	0.0300531	1.03517	0.744915	0.863416
	SND1-IT1	1.64377	1.92391e-07	1.06103e-05	1.32003	0.012153	0.069116
	SNF8	-1.22368	0.00614185	0.0304039	-1.16093	0.0993855	0.260208
	SNHG10	1.44712	2.37262e-05	0.000441399	1.24992	0.0323958	0.127161
	SNX25	1.41015	0.00284455	0.0170064	1.07882	0.587065	0.759341
	SNX29	1.52043	0.000317507	0.00327059	1.02608	0.853048	0.92645
	SNX6	-1.23832	0.00395973	0.0218213	-1.11537	0.227829	0.432362
	SNX9	-1.32261	0.00084342	0.00687352	-1.15596	0.152962	0.338105
	SORBS2	1.66246	9.50947e-09	9.1534e-07	1.28179	0.0134787	0.0729471
	SOS1	1.60528	1.29496e-05	0.000278949	1.0805	0.542128	0.724511
	SPAG17	1.42774	1.49335e-06	5.15415e-05	1.2442	0.0121104	0.0690138
	SPATA1	1.32858	0.000245739	0.0027223	1.04092	0.664424	0.809732
	SPATA6L	1.5398	0.000828512	0.0067799	1.3665	0.0471922	0.161911
	SPATS2L	1.23932	0.0111166	0.0473697	-1.13306	0.228833	0.43357
	SPDYE1	1.28037	0.00869577	0.0396273	1.20995	0.100494	0.261812
	SPEF2	1.31105	0.00528904	0.0271278	1.32271	0.0201582	0.0941405
	SPHKAP	2.15822	3.66423e-07	1.77505e-05	1.29212	0.140204	0.320387
	SPINK5	-1.74913	0.00827597	0.0381355	-1.27937	0.341723	0.554268
	SPTBN1	1.40036	6.31592e-05	0.000941736	1.17597	0.106228	0.271222
	SPTY2D1-AS1	1.40143	0.00921031	0.0415135	-1.11646	0.486975	0.683627
	SQLE	1.43726	0.000305215	0.00319337	1.09956	0.429793	0.636528
	SRC	-1.41342	0.000225099	0.00254573	-1.1937	0.116258	0.286741
	SREK1	1.38009	2.33524e-05	0.000435995	-1.08452	0.365271	0.576593
	SRGAP2P2	1.46138	0.000778245	0.00648887	1.18919	0.20399	0.405356
	SRPX2	-1.60828	0.0033389	0.0192576	-1.60984	0.0174458	0.0856091
	SRSF1	1.29575	0.00050738	0.00470603	1.20378	0.0406313	0.146418
	SRSF4	1.22611	0.00378371	0.0211609	1.13454	0.142627	0.323509
	ST8SIA1	-1.27549	0.00216548	0.0138243	-1.06615	0.505193	0.696671
	STAP2	-1.32775	0.000618442	0.00542813	-1.13088	0.218096	0.421075
	STAT1	-1.82295	0.00112596	0.00858746	-1.25887	0.301628	0.515893
	STK17B	-1.27153	0.011532	0.0486613	-1.27167	0.0415768	0.148549
	STRADB	1.42647	0.00225486	0.0142583	1.33075	0.0451997	0.15727
	STX19	1.35223	3.03282e-05	0.000531975	1.09187	0.303168	0.517201
	STXBP6	-1.28769	0.00617766	0.0305137	1.05647	0.625464	0.784039
	SULF1	-1.52818	0.00147307	0.0103413	-1.30384	0.102319	0.264751
	SUN1	1.38187	0.00132854	0.00959098	1.15059	0.250442	0.458976
	SVOPL	-1.41136	1.18437e-05	0.000261741	-1.27223	0.0104236	0.0630583
	SWI5	-1.24349	0.00677757	0.0327098	-1.00745	0.939691	0.968872
	SYBU	-1.2308	0.00446811	0.0238492	-1.2347	0.0197703	0.0933859
	SYCP2	1.2618	0.00134587	0.00968378	1.09025	0.324788	0.539011
	SYDE2	1.58084	1.81842e-05	0.000354797	1.23655	0.0929956	0.249573
	SYNE2	1.22308	0.00173055	0.0116652	1.02059	0.792971	0.893304
	SYNM	1.62344	0.00117944	0.00882336	1.40465	0.0621272	0.192486
	SYNPO	-1.32437	0.00684415	0.0329652	-1.14017	0.301861	0.516089
	SYTL4	-1.38239	0.00425401	0.0230472	-1.4456	0.00892369	0.0565957
	TAPT1	1.18021	0.0078151	0.0365876	1.07571	0.33823	0.551618
	TARDBP	1.27362	0.000909164	0.00729267	1.17214	0.0732657	0.214643
	TARP	-1.37411	0.00450238	0.0239731	1.09193	0.518346	0.707378
	TBC1D22A	-1.36446	0.00542231	0.027599	-1.00475	0.972195	0.985691
	TBC1D22B	1.25382	0.00761754	0.0359035	1.21748	0.0600099	0.18918
	TBRG1	1.21071	0.0115891	0.0488786	1.19189	0.0611079	0.190424
	TCEAL3	-1.25611	0.00199341	0.0130135	-1.09881	0.292512	0.505821
	TCEAL8	-1.20974	0.0102044	0.0446695	-1.17174	0.0832255	0.234009
	TCEB2	-1.24295	0.00808471	0.0374735	-1.21933	0.0507474	0.169608
	TCP10L	1.53978	1.3025e-05	0.000279296	1.35306	0.0106413	0.063708
	TCP11L2	1.42444	0.00822027	0.0379596	1.07441	0.660486	0.807624
	TCTE3	1.32823	0.00511494	0.0263912	-1.02284	0.854684	0.92645
	TCTN1	1.41428	0.00028631	0.00305832	1.31039	0.0200197	0.0938986
	TDRD6	1.54312	6.29635e-05	0.000940436	1.38577	0.0126798	0.0706402
	TET3	1.24169	0.00231814	0.0146016	1.24318	0.0132253	0.0720117
	TEX9	1.26227	0.00141819	0.0100703	1.18676	0.0548645	0.177874
	TF	-2.79439	2.33128e-05	0.000435995	-1.89419	0.0275565	0.114991
	TFG	1.20921	0.0102025	0.0446695	1.05534	0.551493	0.730235
	TFPT	-1.44013	0.00368732	0.0207829	-1.29	0.0980226	0.258383
	TGIF1	-1.4154	0.00200931	0.0131074	-1.4015	0.0150254	0.0784572
	THAP4	-1.24543	0.000916924	0.00734132	-1.24148	0.00803952	0.0525633
	THAP9-AS1	-1.22374	0.00500876	0.0260384	-1.19533	0.0443438	0.155087
	THRAP3	1.32397	6.76212e-06	0.000168334	1.16368	0.0394846	0.143781
	THSD4	-1.47914	0.00797138	0.0370871	-1.52261	0.0217917	0.0989421
	TIMM13	-1.33567	0.0025618	0.015735	-1.22065	0.0893837	0.243624
	TIMP1	-1.40292	0.00539827	0.0275414	-1.23215	0.161366	0.348781
	TIMP4	-1.88263	0.000232895	0.00261682	-1.75477	0.00743312	0.0501872
	TK2	-1.21311	0.00477021	0.0251059	-1.14387	0.109392	0.275563
	TM4SF1	1.56267	0.000627942	0.00549481	-1.19855	0.249757	0.458108
	TMED1	-1.26802	0.00961709	0.0427904	-1.33614	0.011387	0.0659913
	TMEM133	1.3211	0.0119337	0.0499426	-1.11878	0.408359	0.617707
	TMEM141	-1.26306	0.00448793	0.02392	1.09714	0.354716	0.567205
	TMEM178B	-1.5101	3.03354e-05	0.000531975	-1.34349	0.0128667	0.0711325
	TMEM179B	-1.24739	0.00161644	0.0110697	-1.07809	0.375675	0.586701
	TMEM183A	-1.28936	0.00077312	0.00646033	-1.20573	0.0422808	0.149991
	TMEM2	-1.33438	0.00184263	0.0122507	-1.30094	0.0210207	0.096606
	TMEM205	-1.22337	0.0049215	0.0257363	-1.25501	0.0108556	0.064478
	TMEM208	-1.30739	0.00314489	0.0183958	-1.27435	0.0302071	0.121263
	TMEM232	1.24472	0.00569235	0.0286357	1.22359	0.0390795	0.14279
	TMEM56	1.46338	0.000123702	0.00159469	1.24401	0.0667689	0.201517
	TMEM68	1.19212	0.00696708	0.0334223	-1.00299	0.970009	0.984913
	TMEM92	-1.60342	5.11441e-05	0.000804104	-1.26728	0.0881722	0.241873
	TMPRSS4	-1.41522	0.000412967	0.00401519	-1.31984	0.0206093	0.0953324
	TMSB10	-1.33535	0.0013001	0.00944068	-1.31792	0.0127044	0.0706806
	TMUB2	-1.18492	0.0116463	0.0490017	1.01849	0.823683	0.911894
	TNS3	1.63342	0.00209982	0.0135443	1.20295	0.339714	0.55308
	TOR1AIP2	1.2571	0.00867239	0.0395832	-1.12479	0.270996	0.482557
	TPCN1	-1.26037	0.00113534	0.00861999	-1.04253	0.626985	0.785022
	TPTE2P6	-1.58999	0.00118374	0.00883268	-1.27997	0.154844	0.340809
	TPTEP1	-1.26982	0.00546207	0.0277231	-1.22834	0.0523273	0.172888
	TRA2B	-1.2968	0.00412757	0.0224839	-1.28626	0.0246097	0.106757
	TRAC	-1.34848	0.00191254	0.0125989	-1.0269	0.819723	0.909184
	TRAM2	1.39512	0.000699636	0.00601284	1.17708	0.16965	0.360746
	TRAPPC1	-1.22695	0.00215133	0.0137761	-1.08015	0.340413	0.553282
	TRAPPC5	-1.2097	0.0112998	0.0479618	-1.16444	0.100611	0.261976
	TRBC1	-1.74469	0.0106704	0.0461272	-1.17313	0.549343	0.729343
	TRIM29	-1.4822	4.78908e-06	0.000129649	-1.31198	0.00797575	0.0522723
	TRIM45	-1.29499	0.002677	0.0162061	-1.216	0.063863	0.195978
	TRIM52	1.26191	0.00157332	0.0108508	1.08103	0.381709	0.592503
	TRIOBP	1.3126	0.00357032	0.0202685	1.22853	0.0723969	0.212962
	TSEN2	1.25902	0.00792064	0.0369104	1.12364	0.272491	0.483826
	TSGA10	1.61721	1.53606e-07	8.83341e-06	1.25119	0.0335235	0.129649
	TSHZ2	-1.45123	0.00248658	0.0153756	-1.26162	0.122014	0.294349
	TSPYL2	-1.2083	0.00819366	0.0378569	1.03866	0.664118	0.809633
	TSPYL5	-1.29538	0.00533678	0.0273242	-1.34393	0.0105681	0.0633795
	TSR2	-1.24898	0.000448961	0.00426464	-1.05524	0.479087	0.677494
	TSSC1	-1.27161	0.0011889	0.00885596	-1.0159	0.859857	0.928496
	TST	-1.3711	2.45539e-06	7.59681e-05	-1.20129	0.0200391	0.0939027
	TTC17	1.203	0.00375336	0.0210708	1.04743	0.549942	0.729359
	TTC18	1.35831	3.87486e-05	0.000636961	1.23905	0.0165156	0.08275
	TTC30B	1.23311	0.0096421	0.0428796	1.15014	0.159902	0.34687
	TTC40	1.8008	1.47502e-05	0.000305697	1.43316	0.02594	0.110372
	TTC7B	-1.83775	0.000456582	0.00431338	-1.59381	0.027468	0.114677
	TTC8	1.22692	0.00931408	0.0418072	1.29562	0.00846711	0.054617
	TTLL12	-1.26031	0.00503276	0.0261071	-1.20437	0.0668956	0.201781
	TTLL6	1.81853	2.36235e-06	7.3881e-05	1.36428	0.0365788	0.137357
	TTLL7	1.39566	0.00389825	0.0215786	1.25517	0.10823	0.27375
	TUBB	-1.43804	4.87941e-05	0.000775602	-1.29181	0.0173258	0.0852803
	TUFT1	-1.36924	0.00147532	0.0103487	-1.16872	0.193682	0.392314
	TUSC2	-1.23135	0.00445864	0.0238259	1.04952	0.58719	0.759341
	TWF1	-1.2273	0.00903806	0.0408647	-1.12388	0.22501	0.429259
	TWIST1	-1.34468	0.000283895	0.00304003	-1.02326	0.813386	0.905586
	TXN2	-1.28111	0.0105901	0.045871	1.03205	0.789963	0.892266
	TXNL4A	-1.23554	0.00444021	0.0237659	-1.12033	0.210935	0.413594
	UBE2L3	-1.33202	0.00325416	0.0188946	1.13318	0.291833	0.505546
	UBE2L6	-1.47509	0.000705524	0.00603948	-1.39921	0.0168536	0.0837876
	UBE2Q2	-1.24635	0.0021436	0.0137454	-1.14952	0.111422	0.278733
	UBE3D	1.40059	0.000806718	0.00665648	1.18923	0.154424	0.340141
	UBXN1	-1.28886	0.00259592	0.0158481	-1.14619	0.183784	0.37886
	UGT1A6	-2.00433	0.000148661	0.00182213	-1.48573	0.0722841	0.212703
	UGT1A8	-1.73807	3.21623e-05	0.000550636	-1.17271	0.309982	0.523363
	UGT2A1	-1.56246	0.00806307	0.0374263	-1.45822	0.0695061	0.206705
	UGT8	1.33748	0.00899852	0.0407071	1.13934	0.338571	0.551946
	ULK2	1.27798	0.00212445	0.013662	1.18337	0.0843828	0.235961
	UPF1	-1.27814	0.00203492	0.0132148	-1.14916	0.151216	0.335544
	UPK1B	-1.84105	0.000601536	0.0053307	-1.33687	0.176356	0.368937
	UQCR10	-1.24329	0.00941399	0.0421683	-1.22188	0.0533742	0.174945
	UQCR11	-1.27053	0.000455373	0.00430666	-1.13408	0.126937	0.301373
	USP25	1.33853	0.00107804	0.00834589	-1.02667	0.806413	0.901065
	USP8	1.23487	0.00489775	0.0256525	1.06871	0.466905	0.668672
	UTRN	1.19166	0.00930301	0.0417886	1.01821	0.826506	0.913223
	UXS1	1.24623	0.00334944	0.0193055	1.04039	0.663715	0.809558
	VANGL1	1.34149	7.84662e-05	0.00111071	1.19752	0.043489	0.152838
	VAPA	1.36076	0.00180336	0.0120173	1.37833	0.00861939	0.055352
	VCAN	1.57117	0.00412433	0.0224839	1.29116	0.18431	0.379348
	VEGFA	-1.38833	0.00309471	0.018186	-1.13009	0.364465	0.575531
	VILL	-1.21926	0.00548017	0.0277955	1.00467	0.957207	0.978196
	VPS13A	1.25571	0.00618981	0.030554	1.16851	0.127218	0.301694
	VPS13C	1.21548	0.00932251	0.0418234	1.1482	0.134527	0.312024
	VSIG10	-1.6257	0.000336845	0.00341297	-1.17041	0.33281	0.545945
	VWA3B	1.66588	5.2359e-05	0.000811334	1.28667	0.0936245	0.250794
	WDFY3	1.26413	0.00254714	0.0156718	1.05609	0.562187	0.740494
	WDR1	-1.20916	0.0118167	0.0495731	-1.18285	0.0718371	0.211474
	WDR17	1.49337	0.000142518	0.00178157	1.1008	0.444152	0.649179
	WDR19	1.39443	0.00157837	0.0108508	1.28125	0.0540698	0.176225
	WDR3	1.30608	3.03299e-05	0.000531975	1.13681	0.0916049	0.247488
	WDR35	1.22984	0.00241524	0.0150311	1.1416	0.111759	0.279179
	WDR45	-1.47628	0.000160382	0.00192971	-1.14638	0.267577	0.479128
	WDR52	1.30106	0.000101915	0.00137107	1.17696	0.0453301	0.157582
	WDR65	1.30498	0.00014569	0.00180044	1.21283	0.0228512	0.10157
	WDR90	1.22349	0.00730299	0.0347233	1.19944	0.0502509	0.168665
	WDR91	1.26036	0.000921597	0.00735222	1.21783	0.0212718	0.09745
	WDSUB1	1.19728	0.00448965	0.02392	1.02311	0.766814	0.877355
	WNK4	1.53828	0.000353311	0.00353747	1.07081	0.635136	0.791188
	WNT2B	-1.38238	0.00796682	0.0370857	-1.40121	0.0259046	0.110276
	WRB	1.25214	0.000670471	0.00583253	1.13135	0.122954	0.295566
	WRN	1.2099	0.00420402	0.0228478	-1.02573	0.75349	0.868408
	WRNIP1	1.27174	0.00422676	0.0229282	-1.05115	0.62535	0.784039
	WWC1	1.50401	0.000197681	0.00227124	1.37705	0.016311	0.0823922
	YEATS4	-1.23079	0.00426339	0.0230692	-1.17694	0.0680799	0.203605
	YIF1B	-1.42053	6.07521e-05	0.000912124	-1.28831	0.0163365	0.0824249
	YIPF5	-1.18669	0.0115133	0.048606	-1.23645	0.0121637	0.069116
	YLPM1	1.46182	2.31739e-06	7.28906e-05	1.09003	0.354499	0.567168
	YME1L1	-1.26501	0.00918254	0.0414099	1.00848	0.93887	0.968485
	YPEL1	1.23191	0.0015159	0.010548	1.20804	0.0194474	0.0924154
	YSK4	1.52585	1.14517e-06	4.29141e-05	1.26181	0.022153	0.0998499
	ZADH2	-1.32791	0.00296804	0.0175629	-1.07131	0.552092	0.730752
	ZBTB20	1.40433	0.00143253	0.0101389	1.30802	0.0394704	0.143781
	ZBTB25	1.23139	0.00546269	0.0277231	-1.18422	0.0667493	0.201517
	ZC2HC1C	1.21685	0.00650917	0.031807	1.09773	0.290442	0.503825
	ZCCHC7	1.34548	0.00275909	0.0165986	1.17241	0.187997	0.384569
	ZDHHC13	1.34431	0.00210619	0.0135658	1.00181	0.987592	0.993638
	ZDHHC16	1.30714	0.000613825	0.0054058	-1.01866	0.843774	0.922116
	ZDHHC23	1.32365	7.56882e-05	0.00107666	1.07282	0.402765	0.612348
	ZFAND5	-1.25899	0.00121128	0.00896157	-1.23571	0.0155964	0.0802559
	ZFP14	1.59142	3.71573e-05	0.000616654	1.09985	0.473745	0.673466
	ZFP36L1	-1.32208	0.000503043	0.00467582	-1.28873	0.00994151	0.0607786
	ZFP90	1.26026	0.00241237	0.015024	1.22433	0.0309274	0.12307
	ZFYVE16	1.38102	0.000762364	0.00639338	1.26557	0.0438468	0.153659
	ZG16B	-1.63043	0.00784723	0.0366941	-1.65756	0.0267331	0.112367
	ZMAT2	-1.18841	0.00674044	0.0325851	-1.11661	0.158212	0.344455
	ZNF117	1.43222	0.000481298	0.00450268	1.38499	0.00982422	0.0605314
	ZNF132	1.26492	0.00351908	0.0200565	1.04692	0.639163	0.794414
	ZNF177	1.32761	0.0106705	0.0461272	-1.01473	0.914119	0.957327
	ZNF184	1.216	0.0059703	0.0298446	1.14138	0.129791	0.306036
	ZNF204P	1.41964	2.6835e-05	0.000485327	1.15446	0.145777	0.328359
	ZNF207	1.33182	0.000107029	0.00141588	1.10545	0.255097	0.464168
	ZNF211	1.22706	0.00537231	0.0274412	1.01735	0.847478	0.923735
	ZNF24	1.23855	0.00312848	0.018341	1.00038	0.996504	0.99782
	ZNF280D	1.23476	0.00930511	0.0417886	-1.06286	0.538568	0.722511
	ZNF334	1.24902	0.0102522	0.0447834	-1.00874	0.934446	0.967041
	ZNF337	1.26597	0.00042158	0.00407152	1.18252	0.0390182	0.142682
	ZNF33A	1.29467	0.00264222	0.0160404	1.31948	0.00924961	0.0579808
	ZNF362	-1.29568	0.00289117	0.0172495	1.08773	0.425834	0.633165
	ZNF385A	-1.27152	0.00358481	0.0203374	-1.04118	0.686967	0.82518
	ZNF391	1.44568	2.32875e-05	0.000435995	1.27663	0.0190912	0.0912732
	ZNF511	-1.25795	0.000607493	0.0053679	-1.16183	0.0648874	0.197864
	ZNF514	1.19219	0.0099749	0.0439982	1.01351	0.872041	0.934731
	ZNF529	1.23609	0.00377972	0.0211523	1.23524	0.0196353	0.0928495
	ZNF606	1.63353	1.75755e-06	5.92438e-05	1.20369	0.120328	0.291581
	ZNF641	-1.29492	0.00324565	0.0188705	-1.21912	0.0659233	0.199936
	ZNF678	1.32192	0.00139607	0.00998693	-1.1214	0.27869	0.49101
	ZNF704	1.47844	2.26534e-05	0.000426719	1.27362	0.0280347	0.115889
	ZNF709	1.46302	0.000450582	0.00427067	-1.03979	0.763849	0.875162
	ZNF786	-1.25832	0.00945283	0.0422985	-1.19355	0.10484	0.269424
	ZNF83	1.27724	0.00153147	0.0106222	1.0436	0.647221	0.798583
	ZNFX1	-1.28729	0.00134258	0.00966812	-1.10823	0.281115	0.492975
	ZNRF2P1	1.25259	0.00193863	0.0127038	1.07161	0.43199	0.638638
	ZSCAN18	1.56049	0.00191409	0.0125989	1.27801	0.159808	0.34687
	ZWINT	-1.47286	0.00130768	0.00946405	-1.2457	0.133369	0.310751
	ZYX	-1.36163	0.0025274	0.0155725	-1.12118	0.35678	0.568995
Genes consistently significant in Health and in Severe asthma	A1BG-AS1	1.63048	3.8346e-08	2.76826e-06	1.43268	0.000546634	0.0102536
	ABLIM1	-1.20168	0.00412101	0.0224839	-1.45793	6.47873e-06	0.000623614
	ACACB	-2.07323	8.09013e-11	2.00223e-08	-1.43915	0.00332584	0.0299456
	ACER3	-1.53235	0.00372628	0.0209689	-1.77762	0.00184914	0.0210225
	ACOT13	-1.31361	1.97192e-05	0.000381481	-1.53756	1.86585e-07	5.90387e-05
	ACTG1P4	1.86715	4.17891e-07	1.93593e-05	1.50284	0.00488632	0.038693
	ADGB	1.3606	2.18795e-06	7.02008e-05	1.39516	3.0212e-05	0.00168599
	ADH1C	-1.5886	7.9497e-05	0.00112163	-1.92825	1.00831e-05	0.000824059
	ADH7	-1.44677	0.0012118	0.00896157	-1.90587	1.17715e-05	0.000910508
	ADO	-1.26131	0.00405216	0.0222599	-1.36581	0.00210786	0.0227942
	ADPRHL2	1.27968	0.000478571	0.00448686	1.3268	0.00126327	0.0168105
	ADRA2A	1.53965	0.00121759	0.00897701	1.63722	0.00294674	0.0280523
	ADRB2	-1.59029	5.23006e-05	0.000811334	-1.63031	0.000534043	0.0101204
	AGAP10	1.25061	0.000972657	0.00768106	1.27148	0.00422232	0.035341
	AGBL4	1.54749	0.000905869	0.00727298	1.71666	0.00101018	0.0148107
	AHCY	-1.3206	0.00292939	0.0173936	-1.57121	0.00014941	0.0044479
	AIM1	-1.36706	1.1499e-05	0.000256082	-1.33137	0.000935035	0.0141637
	AK8	1.29544	0.000289029	0.00308357	1.3279	0.00133004	0.0172793
	ALAS1	-1.48837	0.000143782	0.00178963	-1.50587	0.00147605	0.0184735
	ALG14	-1.26294	0.00649436	0.0317677	-1.52181	0.000134403	0.00423328
	ALMS1P	1.23078	0.00100294	0.00789145	1.2463	0.00481747	0.0382878
	ALS2CR12	1.31106	3.6324e-05	0.000603983	1.29712	0.00116251	0.0160619
	ANAPC11	-1.21579	0.00671038	0.032479	-1.29973	0.00374443	0.032341
	ANKRD18B	1.20708	0.00736784	0.0349188	1.29242	0.00362806	0.0316196
	ANP32E	-1.4238	8.30284e-06	0.000196523	-1.44376	0.000156045	0.00453631
	ANXA1	-2.20885	4.87017e-07	2.18602e-05	-1.99066	0.000260701	0.00648981
	ANXA2R	1.28803	0.000354033	0.00353747	1.28723	0.00378765	0.0326167
	AP1S2	1.3188	0.000818312	0.00673223	1.31943	0.00656416	0.046345
	AP5M1	-1.20176	0.00501481	0.0260451	-1.25538	0.00544407	0.0415159
	APOBEC3G	-1.35463	0.0053058	0.0271977	-1.52331	0.00210968	0.0227942
	APOL1	-1.28475	0.0116466	0.0490017	-1.44675	0.00317533	0.0291632
	APOL3	-1.47319	0.00118126	0.00882646	-1.61586	0.00130082	0.0170834
	APPL1	1.2743	0.00106047	0.00823936	1.31584	0.00283672	0.0274778
	AQP3	-1.47038	2.2622e-05	0.000426719	-1.41576	0.0016541	0.0197142
	AQP5	-1.67795	8.4217e-07	3.44138e-05	-1.67319	5.49194e-05	0.00251729
	ARG2	-1.45961	0.000116465	0.00151492	-1.39123	0.00575296	0.0428161
	ARHGAP23	-1.60552	3.9028e-05	0.00064034	-1.62241	0.000612269	0.0109363
	ARHGEF5	-1.25963	0.00491633	0.0257342	-1.41377	0.000846977	0.0134384
	ARID5B	-1.58731	7.20592e-08	4.80191e-06	-1.53993	2.70651e-05	0.001617
	ARL3	-1.24759	0.000861692	0.0069961	-1.25202	0.00608878	0.0443998
	ARL4D	-1.374	0.000851434	0.0069193	-2.0192	3.68549e-08	1.87808e-05
	ARMC4	1.54827	1.76287e-05	0.000348671	1.93292	4.48895e-07	0.000102336
	ARMC8	1.43073	1.61463e-05	0.000324391	1.33597	0.00380915	0.0327043
	ASB14	1.45694	1.0904e-06	4.21704e-05	1.36765	0.000697082	0.0118575
	ASS1	-1.33215	0.00152643	0.0106042	-1.49384	0.000432818	0.00889521
	ASTN2	1.7518	2.48855e-06	7.67198e-05	1.84414	2.88146e-05	0.00167531
	ATP10B	-2.39335	1.20916e-05	0.000264518	-2.63522	8.21093e-05	0.00323424
	ATP12A	-1.52631	0.000315062	0.00326091	-1.82197	5.33839e-05	0.0024649
	ATP1B3	-1.69357	6.74542e-10	1.16871e-07	-1.61303	2.07023e-06	0.000296457
	ATP5G3	-1.29037	0.000101924	0.00137107	-1.28356	0.00190869	0.0214184
	ATP6V0A4	-1.90374	1.42157e-07	8.43496e-06	-1.84872	3.02632e-05	0.00168599
	ATP6V1C2	-3.73557	5.24419e-15	7.57174e-12	-3.13732	2.18323e-09	2.41036e-06
	ATP7B	-1.29655	0.00257004	0.0157426	-1.40977	0.00148233	0.0184735
	ATP9A	1.27575	0.0017384	0.0116652	1.34199	0.0024246	0.02474
	AVPI1	-1.88443	2.40955e-06	7.50861e-05	-2.46279	1.43609e-07	5.40907e-05
	B3GNT3	-1.336	0.00221763	0.0140846	-1.51612	0.000497969	0.00969417
	B4GALT1	-1.92766	3.16422e-07	1.56638e-05	-1.74489	0.000277059	0.00674485
	BAG3	-1.24902	0.000607862	0.0053679	-1.39754	4.92467e-05	0.00231861
	BCCIP	-1.27444	0.000814505	0.00670728	-1.32622	0.00172769	0.020144
	BCL2L13	-1.23955	0.00111721	0.00854229	-1.25328	0.00560767	0.0422327
	BCO2	1.22943	0.00128096	0.00933299	1.27789	0.00215043	0.0231409
	BEX2	-1.39663	0.000983925	0.00776297	-1.57402	0.00037531	0.00806778
	BHLHE40	-2.01718	3.45235e-08	2.53455e-06	-1.60188	0.001427	0.0181294
	BLMH	-1.58253	6.27278e-06	0.000160773	-1.41344	0.00442176	0.0365164
	BMP7	-1.28553	0.00232166	0.014606	-1.35917	0.00287259	0.0276649
	BPIFA1	-8.18139	5.41614e-08	3.69449e-06	-5.72509	0.000137048	0.00425538
	BRF1	1.332	0.00152279	0.0105874	1.41816	0.00196224	0.0217655
	BST2	-2.95276	1.11149e-09	1.66015e-07	-2.09893	0.000270561	0.00662659
	BTG2	-2.32574	1.81692e-08	1.55841e-06	-1.77045	0.00101179	0.0148107
	C10orf114	1.40848	2.80801e-06	8.44644e-05	1.41645	9.5162e-05	0.00351008
	C11orf1	-1.34759	1.40247e-06	4.93887e-05	-1.34749	7.32164e-05	0.00304939
	C12orf55	1.47911	2.49238e-07	1.26266e-05	1.33524	0.00123415	0.0166274
	C16orf89	1.59976	3.78597e-05	0.000625913	1.91075	7.10797e-06	0.000655068
	C17orf76-AS1	-1.34651	5.67293e-06	0.000147809	-1.26539	0.00275044	0.0271071
	C19orf33	-1.63713	4.8395e-07	2.18357e-05	-1.43513	0.00180398	0.0206992
	C1orf173	1.29617	0.000545495	0.00498359	1.30648	0.00388831	0.0332193
	C1orf31	-1.20577	0.00968778	0.0430607	-1.427	0.0001316	0.00423156
	C1orf63	1.25973	0.000241943	0.00269403	1.26413	0.00247088	0.0249807
	C1QTNF5	1.27821	0.00108631	0.00837336	1.30109	0.00466674	0.0377127
	C20orf24	-1.38289	0.00015041	0.00183781	-1.4633	0.000342766	0.00759433
	C21orf58	1.39878	0.00167625	0.0113804	1.5414	0.00121896	0.0164741
	C21orf91	-1.31414	0.0022648	0.0143107	-1.69363	6.00273e-06	0.00060467
	C2orf50	1.34302	3.38e-05	0.000571893	1.44667	3.29093e-05	0.00180093
	C3orf15	1.43032	0.00137884	0.0099128	1.80945	3.50877e-05	0.00188798
	C6	6.62721	9.59866e-10	1.51188e-07	5.33535	4.23427e-06	0.000489086
	C6orf118	1.324	3.03634e-06	8.94688e-05	1.31163	0.000203076	0.00539647
	C6orf201	1.35652	0.000148528	0.00182213	1.49649	6.59936e-05	0.00284835
	C6orf47	-1.22474	0.00167105	0.011354	-1.27889	0.00223585	0.0236209
	C6orf48	-1.57919	1.91996e-07	1.06103e-05	-1.53624	4.75488e-05	0.00228766
	C7orf41	1.33958	0.000158601	0.0019136	1.43379	0.000192182	0.00516634
	C7orf57	1.29502	0.00117125	0.00878484	1.40649	0.000643725	0.0113576
	C8orf4	-3.79584	7.28214e-10	1.23696e-07	-2.01275	0.00399011	0.0338222
	C8orf42	1.74486	6.56082e-05	0.000971563	1.80523	0.000584856	0.0106218
	C9orf117	1.32975	0.00047541	0.0044669	1.34856	0.0029908	0.0281624
	CAPS2	1.41784	3.24851e-06	9.44246e-05	1.42673	0.000103849	0.00366346
	CASC4	1.26222	0.00275752	0.0165986	1.37482	0.0011348	0.0158561
	CASD1	1.27655	0.00148368	0.0103906	1.38922	0.000661927	0.0115844
	CASP1	-1.7626	8.58584e-05	0.00119966	-1.61783	0.00609272	0.0443998
	CAV2	-1.59285	3.18137e-06	9.27952e-05	-1.41359	0.00366327	0.0318401
	CCDC108	1.56332	4.16406e-05	0.000678069	1.65711	0.000181707	0.00506152
	CCDC171	1.56092	1.14926e-06	4.29141e-05	1.36418	0.00412538	0.0347647
	CCP110	1.3066	0.00715734	0.0341432	1.42565	0.00444846	0.0366367
	CCT6B	-1.2688	0.00126644	0.0092428	-1.33174	0.00186425	0.0210861
	CD40	-1.31176	0.000148707	0.00182213	-1.2663	0.00678841	0.0475793
	CD74	-1.66009	0.000115987	0.0015125	-1.61391	0.00293204	0.0279431
	CD81	-1.30472	1.36335e-05	0.00029019	-1.25914	0.00183655	0.020977
	CD82	-1.39742	0.00122206	0.00900231	-1.52804	0.00105768	0.0152206
	CDC42EP4	-1.30007	0.000279284	0.00300551	-1.32534	0.00159727	0.0193111
	CDH3	-1.48249	1.17325e-05	0.000260613	-1.49275	0.000268371	0.00660481
	CDK4	-1.32818	3.35092e-05	0.000569197	-1.49235	3.96976e-06	0.000484366
	CELSR1	1.25303	0.000374895	0.00367389	1.27514	0.00193716	0.0215979
	CEP72	-1.42458	0.000419875	0.00406068	-1.61113	0.000157895	0.00457472
	CFL2	-1.28225	0.00346061	0.0197752	-1.46621	0.000387022	0.00825805
	CH25H	-3.67109	2.384e-13	1.87751e-10	-2.12411	8.98076e-05	0.0034123
	CHCHD10	-1.32015	0.000363901	0.00360283	-1.32779	0.00315004	0.0290925
	CHL1	-1.6733	1.29766e-05	0.000278949	-1.93675	8.02903e-06	0.00070975
	CHMP1B	-1.52878	7.31843e-07	3.12278e-05	-1.37614	0.00168029	0.0198363
	CKMT1A	-1.5198	2.05381e-07	1.1034e-05	-1.55248	7.52191e-06	0.000671776
	CLCA4	-1.43679	0.00074256	0.00628817	-1.8446	9.55708e-06	0.000788505
	CLDN22	1.7706	1.78324e-07	1.00313e-05	1.41272	0.00666452	0.0469006
	CLDN23	-1.51151	0.000193071	0.00222761	-1.60794	0.000554425	0.0102848
	CLDN7	-1.30287	0.00263121	0.0159847	-1.36755	0.00429156	0.0357135
	CLEC2B	-1.83833	1.28286e-07	7.77159e-06	-1.60001	0.00054976	0.0102536
	CLIP4	-1.28367	0.00130709	0.00946405	-1.4027	0.000531888	0.0101047
	CLPP	-1.26473	0.000945432	0.00748655	-1.35191	0.00070107	0.0118575
	CMAS	-1.30251	0.000276134	0.00297902	-1.51149	8.8952e-06	0.000755481
	CMC2	-1.18632	0.00492563	0.0257363	-1.28607	0.00104053	0.0151837
	CNTN3	1.4448	3.40454e-05	0.000573803	1.37101	0.00337285	0.0302161
	COL21A1	1.20185	0.00477592	0.0251207	1.27236	0.00318061	0.0291632
	COMMD4	-1.4546	0.000615274	0.0054058	-1.5123	0.00228589	0.0237831
	COMMD6	-1.19793	0.00811696	0.0375827	-1.28823	0.00315583	0.029115
	COPZ2	-1.65069	7.00744e-07	3.00522e-05	-1.40958	0.00394655	0.0335515
	CORO2A	-1.19659	0.00730943	0.0347348	-1.28095	0.00322857	0.0294412
	CORO2B	1.61031	0.00429662	0.0232055	2.60747	1.01789e-05	0.000824113
	COX5B	-1.25901	0.000321337	0.00328659	-1.37933	6.96989e-05	0.00294537
	COX7A1	-5.02639	1.33938e-15	2.32061e-12	-3.28263	7.51291e-08	3.09925e-05
	COX7B	-1.30895	9.47171e-05	0.00128852	-1.28497	0.00292679	0.0279238
	COX7C	-1.43545	6.57475e-06	0.000165093	-1.30467	0.00552089	0.0419824
	CRY1	1.2572	0.00865002	0.0395019	1.48201	0.000401595	0.00844906
	CRYM	-1.44808	6.70276e-06	0.000167821	-1.3824	0.00110863	0.0156251
	CTGF	-1.43228	3.6059e-05	0.000601887	-1.48869	0.000211751	0.00557421
	CTTNBP2NL	-1.42472	0.000126263	0.00161092	-1.49265	0.000463839	0.00927999
	CWH43	4.47336	5.0969e-09	5.41903e-07	3.39117	4.80611e-05	0.00228766
	CX3CL1	-1.29576	0.000449824	0.00426816	-1.4233	0.000147088	0.00443332
	CXorf30	1.54399	1.19049e-07	7.26282e-06	1.54132	1.29913e-05	0.000960752
	CXorf40B	-1.18566	0.00891309	0.0404262	-1.28889	0.00201188	0.022146
	CXorf57	1.82717	1.18635e-07	7.26282e-06	1.70707	8.34994e-05	0.00325836
	CYB5B	-1.25248	0.00545677	0.0277231	-1.38556	0.00141175	0.0180117
	CYBASC3	-1.47793	2.00712e-06	6.5614e-05	-1.47634	9.83476e-05	0.00357977
	CYP26A1	-2.45777	1.26566e-06	4.62632e-05	-2.79212	7.4366e-06	0.000671776
	CYP2B6	-3.15906	8.24766e-12	3.7605e-09	-2.28075	1.38625e-05	0.00100916
	CYR61	-2.08053	0.000582759	0.00521533	-2.18666	0.00297832	0.0281624
	CYSLTR1	-2.73389	2.10052e-10	4.04372e-08	-1.91364	0.000288959	0.00685001
	D4S234E	-1.36422	0.00231926	0.0146016	-1.53714	0.000808111	0.0130124
	DAB2IP	-1.36667	0.00148937	0.0104065	-1.40144	0.00561607	0.0422327
	DANCR	-1.40831	1.61765e-05	0.000324391	-1.4233	0.000287441	0.00684126
	DAPL1	-3.40985	2.66201e-08	2.06392e-06	-2.7401	0.00010667	0.00372615
	DCDC5	1.24576	0.00347603	0.0198503	1.33511	0.00217404	0.0233278
	DDIT4	-1.2299	0.00150283	0.0104908	-1.31279	0.000875211	0.0136552
	DEF6	-1.48658	3.1116e-05	0.000541217	-1.40273	0.00334463	0.0300565
	DGKE	-1.57128	2.52821e-05	0.000460124	-1.41681	0.00700131	0.0484057
	DHRS13	-1.20763	0.00828165	0.0381414	-1.3444	0.0010742	0.0153561
	DHRS7	-1.31519	0.00216294	0.0138182	-1.35761	0.00586226	0.043111
	DKFZp547J222	1.22712	0.00121239	0.00896157	1.28006	0.0017455	0.0201886
	DKFZp667F0711	1.71339	2.68598e-07	1.35283e-05	1.44944	0.00253116	0.025497
	DMRTA2	-2.57635	2.90287e-12	1.66666e-09	-2.17797	5.19451e-07	0.000115385
	DNAH10	1.37446	0.000185475	0.00216838	1.47277	0.000263718	0.00654611
	DNAH12	1.4119	2.69218e-08	2.06392e-06	1.29483	0.000370455	0.00798322
	DNAH3	1.52198	7.33607e-05	0.00105219	1.52284	0.00121086	0.0164246
	DNAH6	1.45313	0.00058078	0.00520838	1.48773	0.0030983	0.0288298
	DNAI1	1.28822	0.00142916	0.0101233	1.60386	4.69627e-06	0.000535313
	DNASE1L1	-1.26884	0.00141292	0.0100576	-1.36911	0.000789537	0.0127846
	DOCK4	1.45607	6.96888e-06	0.00017249	1.646	2.22983e-06	0.000311564
	DPH1	1.53971	8.80518e-07	3.56445e-05	1.50272	0.000122889	0.00404787
	DPYD	-1.57978	2.10623e-08	1.74924e-06	-1.54486	8.64996e-06	0.000749346
	DST	-2.59986	1.17997e-05	0.000261434	-2.35153	0.00121156	0.0164246
	DUSP1	-2.35575	2.35673e-11	7.70187e-09	-1.79899	4.79629e-05	0.00228766
	DUSP28	-1.32684	0.00434107	0.0234018	-1.41549	0.00501312	0.0391804
	DUSP5	-2.50171	9.52587e-07	3.80289e-05	-2.31382	0.000198213	0.00528343
	DUSP6	-1.78649	9.35422e-08	6.00264e-06	-1.77574	1.2217e-05	0.000936604
	DYNC2H1	1.44137	5.88816e-06	0.000152266	1.43768	0.000224719	0.00577668
	DZIP1	1.22766	0.000366452	0.00362395	1.36916	1.87198e-05	0.00124746
	DZIP3	1.24394	0.00380602	0.0212309	1.36327	0.00111229	0.0156425
	ECHS1	-1.28507	0.000246935	0.0027251	-1.27792	0.00352685	0.0310578
	EEF1D	-1.35366	0.000828802	0.0067799	-1.40929	0.00228689	0.0237831
	EFCAB1	1.68582	2.21045e-07	1.16329e-05	1.62655	5.97406e-05	0.00265711
	EGR1	-3.6408	2.25898e-09	2.83617e-07	-2.51784	0.000212339	0.00557421
	EGR2	-3.35486	2.55241e-06	7.78576e-05	-2.77479	0.000955537	0.0143463
	EGR3	-2.38185	0.000161181	0.00193663	-2.13465	0.00687096	0.0478482
	EHBP1	-1.5353	7.55061e-07	3.15995e-05	-1.87987	1.47076e-08	9.8009e-06
	EIF1	-1.5542	4.80267e-05	0.000765768	-1.59694	0.000456908	0.00918374
	EIF3K	-1.307	8.41321e-06	0.000198053	-1.34594	6.11328e-05	0.00270201
	ELF3	-1.28131	5.69316e-05	0.00086526	-1.25758	0.00227895	0.0237575
	ELF5	-1.98625	5.32593e-07	2.354e-05	-1.80578	0.000307313	0.00708045
	EML6	1.44156	0.000447396	0.0042553	1.60502	0.00029144	0.00686072
	EMP1	-2.08509	9.93544e-06	0.000224142	-2.77919	1.25434e-06	0.000210275
	ENC1	-1.35512	0.00035688	0.00355771	-1.5541	4.3958e-05	0.00221674
	ENO1	-1.31872	0.00952969	0.0425326	-1.64469	0.000268169	0.00660481
	ENO2	1.3004	0.00390832	0.021593	1.41782	0.00223499	0.0236209
	EPAS1	-1.93734	1.21521e-09	1.75456e-07	-1.62089	0.000117635	0.00393464
	EPB41L4A-AS1	-1.32461	0.000427812	0.00412245	-1.45489	0.000185918	0.00511303
	EPHA2	-1.18943	0.00605017	0.0300531	-1.24871	0.00498127	0.0391804
	ERVK13-1	1.27331	0.0118264	0.0495894	1.53677	0.000453744	0.00914565
	ETS1	-1.50361	1.62432e-05	0.000324977	-1.507	0.000394595	0.00835789
	ETS2	-1.93152	2.14778e-08	1.75531e-06	-2.06685	4.45217e-07	0.000102336
	ETV3	-1.35261	0.000218207	0.00247888	-1.48578	0.00011338	0.00389837
	F2RL1	-1.46935	8.62146e-05	0.00120077	-1.44687	0.00207265	0.0226138
	F3	-1.43158	5.90744e-07	2.55881e-05	-1.37963	0.000191864	0.00516634
	FAM107B	-1.20811	0.00496377	0.0258576	-1.32682	0.000886116	0.013757
	FAM116B	1.28301	0.00498954	0.0259606	1.43391	0.00128193	0.0169548
	FAM118B	-1.25335	0.00498548	0.025955	-1.46679	0.000191369	0.00516634
	FAM149A	1.58774	3.66772e-07	1.77505e-05	1.48293	0.000283369	0.00681924
	FAM162A	-1.36728	2.17045e-05	0.000413244	-1.31824	0.00198353	0.0219222
	FAM179A	1.38993	1.65351e-06	5.61741e-05	1.39434	7.12591e-05	0.00299164
	FAM210B	-1.38849	5.14188e-06	0.000137482	-1.33388	0.00091437	0.0139704
	FAM3B	-2.15833	3.89003e-07	1.84149e-05	-1.68227	0.00350195	0.0309881
	FAM43A	-1.5047	2.11578e-05	0.000406408	-1.69866	1.12237e-05	0.000892023
	FAM83B	-1.78296	2.01443e-07	1.09069e-05	-1.65264	0.000155042	0.00452233
	FAS	-1.44045	0.000305931	0.00319337	-1.52853	0.000731878	0.0120997
	FBL	-1.23649	0.00215158	0.0137761	-1.28597	0.00352442	0.0310578
	FBXL17	-1.32662	0.00138051	0.00991636	-1.42018	0.00148537	0.0184735
	FBXL2	1.3013	0.000276866	0.00298319	1.33473	0.00127602	0.0169023
	FCGBP	-4.26592	9.09879e-14	7.88228e-11	-2.69817	3.52662e-06	0.00044277
	FEM1C	-1.20308	0.00374387	0.0210468	-1.40765	3.243e-05	0.00178944
	FGF14-IT1	1.44228	8.03894e-05	0.00113238	1.42482	0.00184634	0.0210225
	FGFR3	-1.97781	1.67626e-08	1.46681e-06	-1.82064	2.91846e-05	0.00168158
	FHAD1	1.41049	3.09372e-05	0.000539254	1.46229	0.000192532	0.00516634
	FHL2	-1.36891	0.00641463	0.0314488	-1.47096	0.0073146	0.0496213
	FKBP5	-1.61969	0.00823865	0.0380242	-1.963	0.00329152	0.0297646
	FLJ27352	1.61425	1.68041e-09	2.3107e-07	1.41618	0.000147385	0.00443332
	FLJ32255	2.39732	1.0848e-08	1.01049e-06	1.74047	0.00164228	0.0196506
	FMO3	-1.48821	0.000299221	0.00317508	-1.61308	0.000482821	0.00952773
	FMO5	1.51016	1.28952e-05	0.000278581	1.42418	0.00196157	0.0217655
	FNBP1	1.45076	0.00442387	0.0237154	1.57198	0.00556924	0.0421733
	FOS	-3.05631	3.38827e-09	3.76315e-07	-2.49123	3.68816e-05	0.0019364
	FOSB	-3.80849	7.04634e-06	0.000173523	-2.7645	0.00433188	0.0359366
	FOXD1	-1.70245	0.000191682	0.00221702	-1.60621	0.00653703	0.0462931
	FOXP1	1.59725	5.1604e-05	0.0008084	1.6802	0.000283214	0.00681924
	FOXQ1	-2.57152	1.4957e-11	5.39885e-09	-2.4308	6.6951e-08	3.05261e-05
	FRAT2	-1.39594	0.000500495	0.00465713	-1.39891	0.00447697	0.0366617
	FSD1L	1.31329	0.000433271	0.00414825	1.39466	0.000576128	0.0105123
	FUCA1	-1.37867	2.07478e-06	6.75709e-05	-1.49646	1.90467e-06	0.000279664
	FUT2	-1.66582	6.30897e-06	0.000161223	-1.72501	8.52103e-05	0.00331021
	FZD8	-1.24707	0.00612097	0.0303179	-1.38435	0.0013772	0.0176489
	GABARAPL1	-1.3616	5.85212e-07	2.54759e-05	-1.31271	0.000240257	0.00608581
	GABRE	-1.77369	7.83863e-08	5.10572e-06	-2.27193	2.05705e-09	2.41036e-06
	GAPDH	-1.66587	1.32877e-08	1.19908e-06	-1.42056	0.000741856	0.0122413
	GAS5	-1.50535	3.12317e-06	9.14054e-05	-1.60658	1.26707e-05	0.000946258
	GAS7	1.58271	7.99911e-07	3.31561e-05	1.38148	0.00327983	0.0297357
	GCH1	-1.52383	0.000243721	0.0027034	-1.84393	2.66704e-05	0.00160448
	GCNT3	-1.91068	0.000282181	0.00302541	-1.94062	0.00254452	0.0256018
	GFM1	-1.30941	0.0013042	0.0094546	-1.4287	0.000698859	0.0118575
	GGT6	-1.32512	0.0018028	0.0120173	-1.3866	0.00359183	0.0314621
	GIPC2	-1.30557	0.00132778	0.00959098	-1.33271	0.005259	0.0405534
	GIT2	1.52154	3.79994e-06	0.000106534	1.67574	5.16979e-06	0.000552913
	GJB2	-3.50175	2.51121e-14	2.71932e-11	-3.07075	2.64168e-09	2.54277e-06
	GJB3	-1.2821	0.00360513	0.0204126	-1.45549	0.000514927	0.00991291
	GLCCI1	1.3513	0.000264538	0.00287901	1.36498	0.00222488	0.0236169
	GLIS3	1.19856	0.00641089	0.0314482	1.25927	0.00554995	0.0420651
	GLRX	-1.70717	8.58412e-07	3.49128e-05	-1.60193	0.000304326	0.00706804
	GLTP	-1.35398	2.54214e-06	7.78181e-05	-1.30821	0.000538676	0.0101668
	GLUL	-1.97342	2.4831e-09	2.98765e-07	-1.81364	9.43823e-06	0.000786187
	GNB2L1	-1.31241	3.19249e-05	0.000547654	-1.33518	0.000325754	0.00729201
	GPI	-1.22704	0.00857743	0.0392325	-1.30444	0.00640272	0.0457269
	GPR110	-1.69954	4.25303e-07	1.95979e-05	-1.75369	1.15905e-05	0.000910508
	GPR116	2.93677	9.34435e-09	9.09552e-07	1.89971	0.00282968	0.0274507
	GPR135	1.31469	0.000670576	0.00583253	1.36024	0.00205398	0.0224951
	GPR155	-2.40873	2.80735e-11	8.10668e-09	-1.77947	0.000100883	0.00361202
	GPR87	-1.25121	0.00191313	0.0125989	-1.31054	0.00267827	0.0266063
	GPRC5B	-1.94443	4.13302e-11	1.15498e-08	-1.60099	3.75509e-05	0.00195966
	GPX1	-1.49973	1.19e-05	0.000262042	-1.42044	0.00170735	0.0200734
	GPX2	-2.09483	5.0426e-06	0.000135665	-3.33344	1.23021e-08	9.8009e-06
	GSDMB	-1.33904	0.00243222	0.015115	-1.4331	0.00277299	0.0272363
	GSS	-1.25564	0.00145421	0.010252	-1.28796	0.00435309	0.0360301
	GSTA4	-1.64335	8.7557e-05	0.00120986	-1.83966	0.000114301	0.00389837
	GSTO1	-1.34668	0.00077391	0.00646033	-1.49835	0.000283717	0.00681924
	GTF2B	-1.22414	0.00112609	0.00858746	-1.24613	0.0042441	0.0354548
	GYG1	-1.43169	0.000547267	0.00498359	-1.52701	0.001053	0.0152206
	HAUS4	-1.5179	5.9698e-08	4.04034e-06	-1.53151	4.91455e-06	0.000552913
	HDDC2	-1.22829	0.00151391	0.0105426	-1.3096	0.000908049	0.0139229
	HEY1	-1.62349	2.30479e-10	4.34053e-08	-1.44324	2.96829e-05	0.00168599
	HIGD2A	-1.33419	2.84201e-06	8.4606e-05	-1.31612	0.000235164	0.00597428
	HIST1H2BH	-1.29369	0.00263044	0.0159847	-1.33217	0.00699616	0.0484057
	HLA-DMA	-1.89172	1.57019e-05	0.00032006	-1.63486	0.00560072	0.0422327
	HLA-DRA	-1.577	0.00173329	0.0116652	-1.64378	0.00585797	0.043111
	HLA-E	-1.50778	0.000167009	0.00198736	-1.45675	0.00479594	0.0382878
	HLF	-1.76189	4.68898e-05	0.000749582	-1.78386	0.000702167	0.0118575
	HMGN4	-1.3459	0.00033636	0.00341204	-1.43545	0.000468423	0.00930722
	HOOK3	1.28193	0.00522868	0.0268819	1.3612	0.00552464	0.0419824
	HOTAIRM1	-2.07642	2.13308e-11	7.39156e-09	-2.05254	2.74987e-08	1.48888e-05
	HOXA1	-1.81276	2.19082e-07	1.16329e-05	-1.8872	5.90129e-06	0.00060467
	HOXB-AS3	-3.31687	1.55966e-12	9.65095e-10	-2.49702	1.7693e-06	0.000264266
	HOXB3	-2.47186	4.66148e-11	1.26195e-08	-1.89363	4.17673e-05	0.00214101
	HPGD	-2.18015	1.09571e-06	4.21871e-05	-1.86442	0.00108925	0.0154817
	HSPA12A	1.767	2.86186e-09	3.30564e-07	1.73562	1.49164e-06	0.000243812
	IER2	-2.34835	1.4125e-10	2.8457e-08	-1.55883	0.00268791	0.0266063
	IER3	-2.07623	2.78461e-11	8.10668e-09	-1.67832	3.03607e-05	0.00168599
	IFI16	-1.51347	2.522e-08	2.00441e-06	-1.60812	2.12223e-07	5.90387e-05
	IFI44L	-2.21505	0.00115432	0.0087259	-2.91541	0.000503215	0.00973288
	IFIT3	-1.75993	0.00390492	0.021588	-2.20184	0.00136627	0.0175608
	IFITM1	-1.7966	0.00330674	0.019123	-2.15078	0.00218604	0.0233615
	IFITM3	-1.53657	0.00336404	0.0193768	-1.89764	0.000545725	0.0102536
	IFNGR1	-1.42824	0.000733196	0.00622988	-1.67785	0.000107798	0.00375043
	IFT122	1.42202	0.000695034	0.00600307	1.48169	0.00226206	0.0236595
	IFT57	1.23087	0.00554087	0.0280541	1.32159	0.00300628	0.0282222
	IGFBP3	-1.46323	0.000537868	0.00493332	-1.50869	0.00251255	0.0253616
	IGFBP4	-1.32128	0.000783057	0.0065102	-1.35386	0.00319057	0.0291896
	IGSF3	-1.2976	0.00152963	0.010618	-1.50618	9.15878e-05	0.00344968
	IKZF2	-1.18853	0.00658904	0.0321066	-1.40103	4.07113e-05	0.0020993
	IL18	-1.30505	0.000418093	0.00405139	-1.45281	8.89282e-05	0.00339376
	IL1RAP	-1.39716	8.24503e-06	0.000195839	-1.33019	0.00161496	0.0193773
	IL20RB	-1.72083	4.24109e-06	0.000117008	-2.09236	7.62504e-07	0.000145364
	INPP1	-1.32519	0.00102132	0.00799499	-1.41951	0.00107375	0.0153561
	INTU	1.42624	3.31767e-06	9.58031e-05	1.47693	3.30541e-05	0.00180093
	IP6K3	-1.5759	0.000301634	0.00317653	-1.66305	0.00110925	0.0156251
	IQCH	1.43248	3.73818e-07	1.78951e-05	1.56587	3.89479e-07	9.37239e-05
	IQCK	1.39206	5.46803e-05	0.000838399	1.39553	0.000919718	0.0140268
	IRF1	-1.61981	0.00110374	0.00847219	-1.86586	0.000759469	0.0124137
	IRS1	-1.62401	7.07073e-06	0.000173523	-1.49527	0.00195973	0.0217655
	IRX2	1.83822	5.16659e-08	3.60953e-06	1.47207	0.00286062	0.0276186
	ISL1	-3.96973	2.63093e-19	1.13959e-15	-2.40819	2.67357e-08	1.48888e-05
	ITGA6	-1.67516	6.05657e-07	2.61035e-05	-1.80776	3.52194e-06	0.00044277
	ITPRIPL2	-1.26357	0.00193005	0.0126667	-1.33191	0.00234254	0.0241345
	JAG1	-1.32032	0.0014107	0.0100501	-1.41233	0.00150114	0.0186042
	JUN	-2.21884	1.13438e-08	1.04544e-06	-1.87021	0.000128043	0.00415959
	JUNB	-1.95407	4.48987e-10	8.10328e-08	-1.58431	0.000174639	0.00495578
	JUP	-3.14935	2.08279e-09	2.65341e-07	-2.26034	0.000219258	0.00568692
	KCNB1	1.29946	0.00457982	0.0243106	1.46034	0.00115505	0.01601
	KCNE1	1.28333	9.38294e-05	0.00128007	1.46684	2.80506e-06	0.000379691
	KCNIP4	1.25823	0.00429604	0.0232055	1.37021	0.00183788	0.020977
	KCNN3	1.64473	5.89463e-05	0.00088809	1.73783	0.00030723	0.00708045
	KIAA0754	1.34676	0.00297933	0.0176057	1.44933	0.00305439	0.0285747
	KIAA0930	-1.3263	4.63294e-06	0.000126609	-1.32622	0.000172865	0.00492607
	KIAA1244	1.37649	3.45932e-06	9.79348e-05	1.36625	0.000193223	0.00516634
	KIAA1257	1.63358	6.5434e-06	0.000165093	1.59267	0.000433312	0.00889521
	KIAA1377	1.38505	2.69102e-05	0.000485673	1.32332	0.00288352	0.0276939
	KIAA1841	1.41877	1.02781e-06	4.02843e-05	1.48886	6.60617e-06	0.000626525
	KIAA1919	1.30343	0.00308986	0.018172	1.39456	0.0029799	0.0281624
	KIF11	-1.23755	0.00312917	0.018341	-1.31121	0.00268136	0.0266063
	KLHDC7B	-3.75721	4.22881e-09	4.63724e-07	-2.83343	7.44474e-05	0.00307113
	KRT15	-2.77386	1.28955e-09	1.83138e-07	-1.95574	0.000478505	0.00948579
	KRT19	-1.64905	5.2291e-08	3.62398e-06	-1.36232	0.00366438	0.0318401
	KRT5	-3.43988	2.40045e-11	7.70187e-09	-2.05901	0.000435229	0.00891344
	KRT6B	-1.36794	0.000157476	0.00190799	-1.47756	0.000164501	0.00471879
	KRT7	-1.58347	0.000548151	0.00498359	-1.57039	0.00583437	0.043111
	LAMTOR3	-1.22637	0.0097474	0.0432225	-1.41148	0.000603317	0.0107986
	LAYN	-1.34259	0.00450836	0.0239901	-1.42869	0.00584876	0.043111
	LDHA	-1.2214	0.0110425	0.0471935	-1.31708	0.00532216	0.0409103
	LGR6	-1.96535	3.73891e-07	1.78951e-05	-1.58268	0.00329674	0.0297807
	LIMA1	-1.26451	0.00384521	0.0213533	-1.39229	0.00120929	0.0164246
	LIMCH1	1.76174	9.96727e-08	6.30266e-06	1.56351	0.000370272	0.00798322
	LINC00284	1.30307	0.000341319	0.00345023	1.54991	4.16874e-06	0.000488024
	LINC00326	-1.48226	8.26773e-05	0.00115895	-1.49168	0.00112941	0.0158062
	LLPH	-1.25863	0.00389209	0.0215583	-1.41245	0.000613614	0.0109377
	LMO3	14.165	9.81861e-25	8.50587e-21	8.78413	1.34589e-15	1.16594e-11
	LMO4	-1.67266	8.23655e-09	8.20152e-07	-1.9945	1.07869e-09	1.86894e-06
	LOC100131434	1.53547	0.00532094	0.0272592	1.78014	0.00282519	0.0274507
	LOC100216546	1.28907	0.000378692	0.00370272	1.39398	0.000211121	0.00557421
	LOC100272228	1.43605	0.000882608	0.0071325	1.47055	0.00418666	0.0351202
	LOC100505495	1.2966	0.00306267	0.0180244	1.6745	6.44579e-06	0.000623614
	LOC100505584	-1.87676	6.31648e-10	1.11673e-07	-1.52329	0.000289404	0.00685001
	LOC100505851	1.70762	5.38588e-07	2.36842e-05	1.51727	0.00100481	0.0148107
	LOC100505861	-1.50425	0.000850397	0.00691736	-1.74198	0.000313586	0.00714893
	LOC100506124	1.31139	0.00102388	0.00800531	1.33711	0.00447744	0.0366617
	LOC100506714	-1.26222	0.00290523	0.0173095	-1.35548	0.00191652	0.0214784
	LOC100506880	1.37593	0.00167071	0.011354	1.70099	4.40123e-05	0.00221674
	LOC100507303	-1.33119	0.000320165	0.00328624	-1.38672	0.000922732	0.0140268
	LOC100507375	-1.87106	1.49433e-11	5.39885e-09	-1.56821	1.80016e-05	0.00123768
	LOC100507535	-1.78146	2.84119e-06	8.4606e-05	-1.57074	0.00218703	0.0233615
	LOC100653132	-3.22558	2.7839e-11	8.10668e-09	-1.93766	0.000688079	0.0117881
	LOC145837	1.29094	0.00355616	0.0202278	1.68541	5.07528e-06	0.000552913
	LOC152217	-1.35108	1.25153e-05	0.000272411	-1.29038	0.00217579	0.0233278
	LOC153682	1.48111	7.39159e-05	0.0010584	1.51322	0.000688538	0.0117881
	LOC153684	2.0542	2.9706e-08	2.23777e-06	1.85552	5.91869e-05	0.00265666
	LOC339874	1.48349	0.000126095	0.00161092	1.77326	1.16995e-05	0.000910508
	LOC389634	1.50039	0.000576706	0.00518796	1.84031	4.68627e-05	0.002268
	LOC399753	1.2705	0.0032503	0.0188849	1.31562	0.00672518	0.0472125
	LOC643659	1.3767	1.29543e-06	4.69553e-05	1.33168	0.000314809	0.00715798
	LOC647859	1.47941	2.68998e-09	3.1491e-07	1.24247	0.00361863	0.0316018
	LOC648987	1.78733	1.24297e-08	1.13345e-06	1.91242	2.10648e-07	5.90387e-05
	LOC728554	-1.36552	0.000733519	0.00622988	-1.43754	0.00156279	0.0190951
	LOC728802	1.35432	0.00120699	0.00894452	1.3728	0.00624998	0.0452327
	LOC729732	1.31886	0.00423014	0.0229322	1.39122	0.00620653	0.0450311
	LPAR6	-1.57074	9.13464e-07	3.68062e-05	-1.76523	7.90046e-07	0.000145621
	LRGUK	1.28602	0.000116104	0.0015125	1.25181	0.00478531	0.0382878
	LRRC27	1.28436	0.00127271	0.00928073	1.37546	0.00104111	0.0151837
	LRRC48	1.29591	0.00405868	0.0222816	1.40566	0.00260229	0.0260621
	LRRC71	1.31232	2.40769e-05	0.000445066	1.27736	0.00173922	0.0201886
	LRTOMT	1.41021	0.000126242	0.00161092	1.36138	0.00481323	0.0382878
	LSM7	-1.35592	0.00325726	0.0188999	-1.45655	0.00362236	0.0316018
	LTBP1	1.37541	0.000144456	0.00179249	1.42694	0.000616715	0.0109479
	LYN	-1.32352	0.00691927	0.0332581	-1.63236	0.000221385	0.00570792
	LYPD6B	-1.2691	0.000317243	0.00327059	-1.2876	0.00198395	0.0219222
	MAFB	-1.42531	0.00495755	0.0258438	-1.94139	4.52291e-05	0.00223897
	MAGI1-IT1	1.75922	4.64913e-07	2.11976e-05	1.50668	0.00195261	0.0217423
	MAGOH	-1.31292	0.000268344	0.00290583	-1.31021	0.00327115	0.0297044
	MAN1C1	-1.73366	9.33845e-06	0.000212333	-1.66658	0.00070178	0.0118575
	MAPK10	1.25612	0.00116809	0.00878398	1.27652	0.00500009	0.0391804
	MAR6	1.19912	0.00658957	0.0321066	1.3072	0.00149305	0.0185305
	MAT2A	-1.21911	0.00461336	0.0244438	-1.37732	0.000319759	0.00721373
	MCFD2	-1.20563	0.00885844	0.0401994	-1.48788	1.9336e-05	0.001269
	MCL1	-1.584	2.13021e-06	6.89854e-05	-1.5174	0.000368571	0.00798322
	MEIS1	-1.51002	1.32945e-07	7.98222e-06	-1.42746	0.000131885	0.00423156
	MFN2	-1.24147	0.00224288	0.0142095	-1.31144	0.00218362	0.0233615
	MFSD1	-1.31451	4.65862e-05	0.000747363	-1.32216	0.000704117	0.0118602
	MFSD4	-1.55211	1.46427e-06	5.09437e-05	-1.35737	0.00468803	0.037779
	MGAT3	-1.20744	0.0024212	0.0150573	-1.38122	5.08282e-05	0.00236734
	MGC34796	1.63805	2.1597e-05	0.000412104	1.46442	0.00637776	0.0456616
	MGP	5.24002	1.37364e-14	1.69998e-11	2.0552	0.00130152	0.0170834
	MICAL3	1.39209	0.000696852	0.00600805	1.44389	0.00239267	0.0244719
	MIR21	-1.5169	1.31005e-06	4.72044e-05	-1.40868	0.000876406	0.0136552
	MIS18A	-1.18504	0.0118153	0.0495731	-1.33741	0.000706439	0.0118602
	MLPH	1.33541	0.000122267	0.00157854	1.40205	0.000303138	0.00705938
	MMP10	-4.39893	8.63412e-11	2.00223e-08	-3.66208	1.11165e-06	0.000196535
	MOK	1.26632	0.00082676	0.00677599	1.29707	0.00296461	0.0280989
	MPDZ	1.47455	3.01817e-06	8.92368e-05	1.5162	4.52245e-05	0.00223897
	MPZL2	-1.23705	0.00668628	0.0324682	-1.35212	0.00224698	0.023652
	MR1	-1.27791	0.00607881	0.0301608	-1.42572	0.00164459	0.0196511
	MRPL14	-1.28868	0.000124759	0.00160355	-1.44818	1.05087e-05	0.000842936
	MRPL15	-1.34284	0.000839958	0.00685175	-1.60159	2.99693e-05	0.00168599
	MRPL33	-1.23124	0.00544471	0.0276805	-1.30058	0.00498977	0.0391804
	MRPL50	-1.26252	0.00124108	0.00908832	-1.38025	0.000393252	0.00834987
	MRPL51	-1.1797	0.0108549	0.0464833	-1.37698	0.00012718	0.00415758
	MRPS25	-1.19904	0.00208757	0.0134759	-1.23685	0.00380147	0.0326707
	MRPS33	-1.24731	0.00416202	0.0226337	-1.37817	0.000979171	0.0146093
	MS4A8B	1.30947	8.25132e-06	0.000195839	1.31475	0.000214422	0.00561189
	MSMB	-1.67204	0.00303451	0.0178999	-1.81139	0.00591613	0.0433599
	MT1F	-1.93312	2.05041e-09	2.65115e-07	-1.50287	0.00115239	0.01601
	MT1G	-1.95414	1.08671e-09	1.6516e-07	-1.6808	4.57659e-05	0.00225198
	MT1H	-1.98847	5.47288e-11	1.43671e-08	-1.72468	6.10642e-06	0.000608045
	MT1P2	-1.68641	1.85177e-09	2.50655e-07	-1.53049	2.76842e-05	0.00163148
	MT1X	-2.54781	6.90518e-14	6.64662e-11	-1.82933	9.13537e-06	0.000768347
	MT2A	-1.90136	3.07821e-12	1.66666e-09	-1.59282	6.97782e-06	0.000649988
	MTMR14	-1.17943	0.00992851	0.0438285	-1.26345	0.00367968	0.0319237
	MX1	-1.50538	0.00234727	0.0147458	-1.87582	0.000227925	0.00580739
	MYC	-1.75393	1.9728e-05	0.000381481	-1.83062	0.000190406	0.00516634
	MYEF2	1.55627	4.17521e-06	0.000115761	1.78758	1.5662e-06	0.000246459
	MYL12A	-1.67966	1.44874e-05	0.000302419	-1.89804	1.76612e-05	0.00122399
	MYO5A	1.38551	0.00177757	0.0119004	1.57462	0.000551445	0.0102536
	NABP1	-1.45266	6.26057e-05	0.000936707	-1.4528	0.0010952	0.0155028
	NARR	-1.24585	0.00105144	0.00818387	-1.27689	0.00332098	0.0299372
	NCALD	1.2388	0.00985537	0.0436488	1.40127	0.00132137	0.0172656
	NCK1	-1.26991	0.00115204	0.00872391	-1.42629	0.000138851	0.00429594
	NCOA6	1.29538	0.00478429	0.0251494	1.38076	0.00489261	0.0387074
	NCS1	-1.30616	0.00303532	0.0178999	-1.39588	0.00306347	0.0286288
	NDNF	5.59949	4.2046e-13	3.03537e-10	4.08671	1.84145e-07	5.90387e-05
	NDRG2	-1.41452	8.11371e-07	3.3471e-05	-1.34323	0.000453957	0.00914565
	NDUFA6	-1.3093	0.00020248	0.00231715	-1.31423	0.00219874	0.0234577
	NDUFA8	-1.26633	0.00879049	0.0399329	-1.41883	0.00208997	0.0227454
	NDUFB11	-1.21581	0.00367206	0.0207103	-1.30012	0.00188395	0.0212785
	NDUFB4	-1.30866	3.16536e-05	0.000545159	-1.33082	0.000326871	0.00729814
	NEK11	1.49392	1.31865e-06	4.72044e-05	1.35391	0.00213306	0.023012
	NGFRAP1	-1.29845	0.000150998	0.00184239	-1.28365	0.00310802	0.0288583
	NHP2	-1.31575	0.000102908	0.00138002	-1.32354	0.00125119	0.016746
	NHP2L1	-1.22451	0.00166549	0.011334	-1.28924	0.00160857	0.019336
	NKAPP1	1.3856	7.50716e-05	0.00106965	1.66045	1.61422e-06	0.000246459
	NKX3-1	-3.32736	5.98326e-12	2.87961e-09	-2.14863	8.1469e-05	0.00323424
	NME1-NME2	-1.30547	2.05184e-05	0.000395882	-1.24677	0.00352627	0.0310578
	NPHP1	1.41252	5.81136e-06	0.00015073	1.43831	9.96103e-05	0.00361056
	NPNT	1.76588	7.27319e-05	0.00104789	1.6195	0.00562184	0.0422394
	NR2F1	2.9128	5.361e-12	2.7319e-09	2.51466	2.61944e-07	6.87641e-05
	NR2F2	-1.52432	9.09681e-06	0.000208547	-1.55022	0.000165991	0.00474581
	NRARP	-1.58784	1.44e-05	0.000301322	-1.72913	3.54417e-05	0.00189526
	NRXN3	1.37664	0.000589665	0.00525542	1.52392	0.000308925	0.00709871
	NSUN7	1.33506	8.08469e-05	0.00113698	1.29332	0.00397656	0.0337735
	NTS	-3.69375	4.67902e-09	5.06679e-07	-3.68197	1.15728e-06	0.00020051
	NUP62CL	1.54627	2.19433e-05	0.000416874	1.55259	0.000467636	0.00930722
	NUPR1	-1.51324	1.28282e-06	4.66937e-05	-1.5582	2.31761e-05	0.00148722
	NXF2	1.44568	0.000164223	0.001965	1.50735	0.000701182	0.0118575
	OAT	-1.43725	7.8685e-07	3.27715e-05	-1.39298	0.000178592	0.00503954
	OCLN	1.58732	1.05649e-10	2.28809e-08	1.25096	0.00462287	0.0374279
	OCR1	1.43006	2.15196e-05	0.000411746	1.32055	0.00609224	0.0443998
	ODC1	-1.44578	2.22415e-06	7.05781e-05	-1.35651	0.00109192	0.0154817
	ODF2	1.31479	0.000315605	0.00326263	1.47981	4.62717e-05	0.00225198
	OGFOD1	-1.32915	0.00360998	0.0204267	-1.61155	0.000133081	0.00423328
	OGFRL1	-1.41963	0.000267152	0.00289654	-2.07376	1.44532e-08	9.8009e-06
	OLFML2A	-1.29497	0.00182735	0.0121584	-1.51074	9.50796e-05	0.00351008
	OXR1	1.61288	4.05245e-08	2.87757e-06	1.49307	0.000100901	0.00361202
	P2RY1	-1.73211	1.14292e-06	4.29141e-05	-1.67908	0.000146635	0.00443332
	PAPD4	1.26804	0.000819661	0.00673693	1.32727	0.00136394	0.0175608
	PCDHA1	-1.38058	0.000266928	0.00289654	-1.38206	0.00295251	0.028053
	PCDHAC1	-1.61813	9.89583e-05	0.00133949	-1.84409	7.69489e-05	0.00313878
	PCK2	-1.23191	0.00148711	0.0104061	-1.31848	0.000792341	0.0128061
	PCP4L1	-3.34366	5.33574e-13	3.55565e-10	-2.4841	1.26219e-06	0.000210275
	PDP1	-1.6883	8.37448e-09	8.24411e-07	-1.67939	2.08748e-06	0.000296457
	PDPN	-1.67979	3.43316e-06	9.78336e-05	-1.49525	0.0025894	0.025993
	PDXDC1	1.25854	0.0107853	0.046346	1.35536	0.0071437	0.048883
	PDZD4	1.19677	0.00767273	0.0361244	1.26405	0.00549469	0.0418282
	PGAM1	-1.23127	0.00142338	0.0100989	-1.33917	0.000383078	0.00821436
	PI4K2A	-1.78424	2.38885e-05	0.000443139	-1.60085	0.00445359	0.0366396
	PIGH	-1.33644	1.68366e-05	0.0003353	-1.37011	0.000148444	0.00443437
	PIGY	-1.19237	0.0112296	0.0477809	-1.30355	0.00247125	0.0249807
	PIK3R1	-1.40412	0.000256293	0.00280692	-1.37937	0.00472974	0.0379738
	PIK3R3	-1.33268	0.000572879	0.00515889	-1.57771	1.90911e-05	0.00126249
	PITPNC1	-1.45787	0.000552501	0.0050106	-1.56028	0.0010577	0.0152206
	PKD2	1.37951	0.000351129	0.00352471	1.69119	5.61641e-06	0.000593353
	PKM	-1.26135	0.000132311	0.00168066	-1.23873	0.00393815	0.033513
	PLA1A	-1.71434	3.33353e-08	2.46823e-06	-1.45288	0.00100788	0.0148107
	PLCH1	1.25283	0.000302235	0.00317751	1.23809	0.00526169	0.0405534
	PLEKHH1	-2.06399	1.9596e-09	2.57212e-07	-2.15614	1.50425e-07	5.42973e-05
	PLK2	-1.47545	0.000926533	0.00737058	-1.57291	0.00193449	0.021596
	PLS3	-1.50793	1.13228e-06	4.29141e-05	-1.31746	0.00563821	0.042289
	PLXDC1	-1.67758	3.09139e-07	1.53912e-05	-1.37876	0.00654078	0.0462931
	PLXNC1	1.58774	1.06991e-05	0.00024012	1.50273	0.0013481	0.017483
	PMAIP1	-2.85228	5.01345e-08	3.53102e-06	-2.84628	6.65362e-06	0.000626525
	PMEPA1	-1.50554	0.000506292	0.00470097	-1.73957	0.000184667	0.0051111
	PNKD	-1.27371	0.00261155	0.0158987	-1.31712	0.00585238	0.043111
	PNMAL1	2.27319	3.87366e-05	0.000636961	2.09999	0.00224455	0.023652
	POF1B	-1.21709	0.00734886	0.0348839	-1.37167	0.000681506	0.0117607
	POLR2K	-1.2399	0.000584726	0.00522753	-1.26923	0.00209993	0.0227942
	PPA1	-1.40594	1.99304e-06	6.54004e-05	-1.58663	3.56199e-07	8.81644e-05
	PPAP2B	-1.7519	3.15749e-08	2.35805e-06	-1.57116	0.000154228	0.00452233
	PPARGC1A	-2.46896	1.03233e-06	4.02843e-05	-2.08774	0.000860371	0.013527
	PPARGC1B	-1.53037	5.33985e-06	0.000141899	-1.4124	0.00209955	0.0227942
	PPIL6	1.44108	2.59208e-06	7.879e-05	1.30894	0.00362082	0.0316018
	PPM1E	1.29913	0.00446099	0.0238259	1.37963	0.00511215	0.0397188
	PRNP	-1.28819	0.000694857	0.00600307	-1.45215	8.14728e-05	0.00323424
	PRSS12	1.36845	4.1042e-07	1.92148e-05	1.2664	0.0012701	0.0168497
	PRSS23	-1.52763	7.18775e-05	0.00103952	-1.47375	0.00289244	0.0277182
	PSMA7	-1.23999	0.00260687	0.0158987	-1.27952	0.00555008	0.0420651
	PSMB10	-1.48112	0.000170967	0.00202058	-1.4675	0.00278454	0.0272879
	PSMB6	-1.17624	0.00992496	0.0438285	-1.26582	0.00295328	0.028053
	PSMB8	-1.61208	6.94575e-05	0.00101469	-1.70878	0.000309898	0.00710224
	PSMB9	-1.77916	0.000280149	0.00300735	-1.8108	0.002383	0.0244306
	PSME1	-1.23981	0.00291801	0.0173617	-1.38588	0.000363103	0.00790341
	PSME2	-1.28329	0.00447938	0.0238946	-1.38996	0.00276704	0.0272087
	PTDSS1	-1.36836	3.01486e-05	0.000531975	-1.53542	6.3276e-06	0.000622909
	PTGES	-1.48838	0.000966694	0.00764792	-1.52877	0.00443125	0.0365599
	PTK6	-1.21902	0.00198245	0.0129517	-1.55565	2.14302e-07	5.90387e-05
	PTP4A1	-1.34537	0.000163495	0.001959	-1.35467	0.0017229	0.0201152
	PTPRT	1.28498	0.000675967	0.00587352	1.40335	0.000260421	0.00648981
	PTPRZ1	-1.51514	0.000345808	0.00348747	-1.62643	0.000755957	0.0123797
	PTTG1	-1.41076	0.00437779	0.023512	-1.49809	0.00722894	0.0491557
	PYCARD	-1.27885	0.00671766	0.0324931	-1.44931	0.00121341	0.0164246
	RAB25	-1.39078	6.21144e-06	0.000159673	-1.31723	0.00171083	0.0200775
	RAB31	-1.44468	7.80575e-06	0.000187837	-1.41253	0.000548647	0.0102536
	RAB3B	-1.45957	0.000199112	0.00228465	-1.50828	0.00107233	0.0153561
	RAP2B	-1.43904	1.61447e-05	0.000324391	-1.33205	0.00476304	0.0382058
	RARRES1	-2.78732	1.74163e-07	9.86126e-06	-2.31801	0.00030634	0.00708045
	RARRES3	-1.45072	4.31621e-05	0.000700213	-1.5669	7.37649e-05	0.00305754
	RASAL2	1.68967	8.10077e-09	8.16011e-07	1.46346	0.00031165	0.00712354
	RASD1	-3.2182	4.03352e-07	1.89904e-05	-2.13473	0.00504668	0.039316
	RBBP8	-1.35	4.64259e-05	0.000746174	-1.53935	4.1072e-06	0.000487816
	RBM14	1.43838	0.00107571	0.0083353	1.50842	0.0029081	0.0277761
	RBM7	-1.22575	0.00789418	0.0368069	-1.37874	0.000941194	0.0141801
	RBMS2	-1.23022	0.00656995	0.0320651	-1.33733	0.00243697	0.024837
	RCBTB2	-1.22046	0.0046403	0.0245564	-1.39852	0.000188651	0.00516634
	RCC2	-1.17153	0.011289	0.0479393	-1.28617	0.00147006	0.0184735
	RDH10	-1.55512	9.19147e-06	0.000209541	-1.87014	7.64871e-07	0.000145364
	RGCC	-1.46382	0.00868843	0.0396147	-1.7238	0.00289204	0.0277182
	RHBDL2	-1.40173	0.00099187	0.00781853	-1.62522	0.000180007	0.00505994
	RHOXF2	1.29337	0.00245635	0.0152268	1.48829	0.000227075	0.00580439
	RIMS1	-1.70391	9.0483e-06	0.000208547	-1.62378	0.000864904	0.0135491
	RNASEL	-1.25172	0.00541267	0.0275985	-1.63226	3.75376e-06	0.000464555
	RNF181	-1.22732	0.00285965	0.0170849	-1.30647	0.00189857	0.0213602
	RNLS	1.48792	2.85331e-05	0.000508605	1.41046	0.00281205	0.0274069
	ROPN1L	1.5597	8.38494e-06	0.000197926	1.46422	0.00154083	0.0189074
	RP1	1.37256	6.43195e-05	0.000957389	1.3509	0.00189857	0.0213602
	RPL10	-1.40793	4.44015e-05	0.000714963	-1.39383	0.00119077	0.016245
	RPL12	-1.29057	5.4896e-05	0.00084022	-1.27231	0.00181716	0.0207953
	RPL13A	-1.36087	1.37389e-05	0.000291002	-1.30917	0.00168355	0.0198429
	RPL14	-1.20546	0.00625997	0.0308126	-1.32954	0.000986635	0.0146383
	RPL18	-1.3804	1.41153e-06	4.95065e-05	-1.32277	0.000492123	0.0096293
	RPL18A	-1.50406	9.09973e-06	0.000208547	-1.38836	0.00300694	0.0282222
	RPL26L1	-1.2173	0.00249624	0.0154243	-1.38271	9.56675e-05	0.00351008
	RPL27A	-1.38471	7.42576e-07	3.12278e-05	-1.32844	0.000315849	0.00716283
	RPL29	-1.44053	2.45765e-05	0.000452031	-1.41463	0.00100842	0.0148107
	RPL32P3	1.32039	0.00295519	0.0174989	1.42902	0.00229354	0.0238236
	RPL36	-1.29009	0.000149837	0.00183339	-1.32959	0.000616284	0.0109479
	RPL36A	-1.41729	9.66343e-07	3.82257e-05	-1.34078	0.000576399	0.0105123
	RPL7A	-1.29257	0.00012532	0.00160837	-1.2878	0.00206404	0.0225483
	RPL8	-1.32374	0.000154797	0.00188609	-1.28076	0.00622107	0.0450611
	RPRML	2.08928	1.59171e-05	0.000323685	1.83504	0.00320686	0.0293049
	RPS12	-1.36453	5.61018e-06	0.000147276	-1.32618	0.000655396	0.01154
	RPS14	-1.26768	0.000433128	0.00414825	-1.30467	0.00146257	0.0184735
	RPS15	-1.39659	5.25376e-07	2.33956e-05	-1.23736	0.0063895	0.0456702
	RPS18	-1.33033	1.41283e-05	0.000297794	-1.3212	0.000514421	0.00991291
	RPS19	-1.42571	5.26624e-07	2.33956e-05	-1.38205	0.000141565	0.00434886
	RPS19BP1	-1.22717	0.00260883	0.0158987	-1.25873	0.00647251	0.0460774
	RPS2	-1.48206	1.93516e-07	1.06103e-05	-1.28107	0.004965	0.0391016
	RPS23	-1.44263	0.000586578	0.00523329	-1.5119	0.00177921	0.0204964
	RPS29	-1.25021	0.000219298	0.00248662	-1.27388	0.00119069	0.016245
	RPS5	-1.24179	0.00130197	0.00944638	-1.34788	0.000430713	0.00889521
	RPS9	-1.40545	7.17012e-06	0.000174971	-1.43804	9.57005e-05	0.00351008
	RRN3P2	1.50755	7.87775e-05	0.00111329	1.49581	0.00157377	0.0191522
	RSL1D1	-1.31746	0.000258951	0.00282531	-1.37985	0.000598831	0.0107759
	RUFY2	1.37302	0.000189965	0.00220895	1.32391	0.00682647	0.0477302
	S100A2	-2.16766	2.94196e-10	5.4226e-08	-1.79179	3.60933e-05	0.00191826
	S100A6	-1.81198	3.09751e-06	9.09617e-05	-1.61162	0.00176466	0.020383
	S1PR5	-1.86787	3.07433e-05	0.000536955	-1.72199	0.00279987	0.0273761
	SDC1	-1.65953	3.44929e-06	9.79348e-05	-1.43976	0.00501512	0.0391804
	SDHB	-1.19879	0.0100826	0.0443381	-1.26683	0.00736731	0.0499007
	SDHD	-1.23681	0.00113202	0.00860991	-1.33636	0.000416123	0.00866555
	SERPINA10	1.2052	0.00568862	0.0286357	1.26884	0.00481517	0.0382878
	SERPINB3	-1.87684	1.92326e-07	1.06103e-05	-1.47767	0.00560011	0.0422327
	SERTAD1	-1.24695	0.0049407	0.0257995	-1.47409	0.000114753	0.00389844
	SFN	-1.61023	3.68232e-08	2.68067e-06	-1.3911	0.00105238	0.0152206
	SFTPB	5.19461	1.90604e-08	1.61883e-06	2.5449	0.00545644	0.0415735
	SGCE	2.46342	2.83735e-08	2.15614e-06	2.09172	0.000116741	0.00393194
	SGK1	-1.91035	9.40547e-10	1.50888e-07	-1.93275	2.18081e-07	5.90387e-05
	SGPP2	-1.29052	0.000681071	0.00591194	-1.39035	0.000460706	0.00923864
	SHISA2	-1.87982	9.50858e-06	0.000215073	-1.71362	0.00174328	0.0201886
	SHISA5	-1.31054	1.27551e-05	0.000276244	-1.2456	0.00325672	0.0296355
	SHISA6	1.40223	0.000111483	0.00146109	1.40939	0.00141589	0.0180381
	SIK1	-1.6224	0.00013826	0.00174091	-1.66122	0.00117907	0.0161619
	SIX2	-2.80286	1.32783e-11	5.22862e-09	-1.89394	0.000163868	0.00471879
	SKA2	-1.29583	7.32216e-05	0.00105194	-1.31712	0.000624449	0.011047
	SKAP1	-2.92674	1.22624e-10	2.59095e-08	-1.65071	0.00650864	0.0462016
	SKAP2	-2.26011	8.32069e-11	2.00223e-08	-1.92627	5.9811e-06	0.00060467
	SLAMF7	-1.52245	0.00840466	0.0386053	-1.91327	0.00130151	0.0170834
	SLC13A2	-2.67696	9.26916e-12	4.01494e-09	-1.79528	0.000249883	0.00629283
	SLC13A3	-1.801	2.17178e-06	6.99409e-05	-1.95406	1.256e-05	0.00094615
	SLC25A25	-1.88634	3.80063e-07	1.80906e-05	-1.61001	0.00126907	0.0168497
	SLC25A27	1.52171	2.25259e-05	0.000426719	1.48812	0.000990921	0.0146491
	SLC25A5	-1.28755	1.65931e-05	0.000331211	-1.39163	7.46486e-06	0.000671776
	SLC25A6	-1.39825	3.55418e-07	1.73954e-05	-1.38069	4.98231e-05	0.00233307
	SLC26A2	-2.0168	2.36934e-09	2.93223e-07	-2.02257	6.03715e-07	0.000127561
	SLC35A4	-1.43807	1.02919e-08	9.79762e-07	-1.38003	1.85275e-05	0.00124746
	SLC38A2	-1.3479	0.000295454	0.00314438	-1.45915	0.000251632	0.00631852
	SLC4A8	1.57552	1.49827e-09	2.09348e-07	1.69237	1.30514e-08	9.8009e-06
	SLC5A3	1.44349	1.13345e-06	4.29141e-05	1.36969	0.000503328	0.00973288
	SLC6A14	-1.7009	5.66661e-06	0.000147809	-1.50622	0.00346539	0.0307804
	SLC6A16	1.88791	3.52386e-05	0.000592762	1.89473	0.000685827	0.0117881
	SLC6A6	-1.62781	3.26528e-09	3.67365e-07	-1.50189	2.54668e-05	0.00160448
	SLC7A6	1.55135	6.18395e-08	4.15284e-06	1.46909	6.79189e-05	0.00289843
	SLIT2	2.29317	2.26795e-05	0.000426719	1.89784	0.00658849	0.0464789
	SLIT2-IT1	1.65739	1.43731e-05	0.000301322	1.46269	0.00651719	0.0462016
	SMS	-1.3419	2.13414e-06	6.89854e-05	-1.2255	0.00569112	0.0424892
	SNAI2	-1.77999	9.38875e-07	3.7655e-05	-1.97325	3.10957e-06	0.000408155
	SNCA	-2.94959	2.06338e-07	1.1034e-05	-2.10129	0.00236286	0.0243105
	SNHG5	-1.49422	0.00138163	0.00991636	-1.57496	0.00359115	0.0314621
	SNHG6	-1.33299	1.0681e-06	4.1493e-05	-1.31237	0.00013536	0.00423328
	SNHG8	-1.26995	0.00238967	0.0149293	-1.44732	0.000215862	0.00563257
	SNORD3B-1	-2.22473	1.31674e-06	4.72044e-05	-1.80224	0.00268579	0.0266063
	SNORD50A	-1.355	0.000518728	0.00478661	-1.48825	0.000294231	0.00687042
	SNRNP25	-1.52434	0.000147213	0.00181409	-1.48337	0.00371488	0.032179
	SNRPD1	-1.29699	8.48808e-05	0.00118792	-1.34591	0.0002925	0.00686702
	SNX12	-1.29689	0.000103487	0.0013835	-1.37877	0.000122253	0.00404787
	SNX29P1	1.5766	0.000138019	0.0017404	1.88633	2.63264e-05	0.00160448
	SNX31	-1.43735	0.00151351	0.0105426	-1.49983	0.00431011	0.0357991
	SOCS3	-2.40884	1.45124e-07	8.49465e-06	-1.95606	0.000667335	0.011632
	SOX15	-1.33539	7.00069e-05	0.00102099	-1.28543	0.00452857	0.0368712
	SOX9	2.83106	1.11074e-11	4.58208e-09	2.60743	9.06945e-08	3.5713e-05
	SPAG16	1.54164	2.37437e-05	0.000441399	1.4314	0.00375905	0.0324026
	SPARCL1	-4.5222	8.78273e-11	2.00223e-08	-2.30551	0.00125455	0.016746
	SPRY1	-1.7009	2.58562e-05	0.000469585	-1.72463	0.000431853	0.00889521
	SPRY2	-1.50054	0.00019033	0.00221023	-1.52401	0.00166541	0.0197366
	SPTSSA	-1.5571	5.50497e-07	2.40856e-05	-1.47068	0.000270785	0.00662659
	SRGAP1	1.27397	0.00203375	0.0132148	1.33448	0.00318037	0.0291632
	SRSF3	-1.38692	0.000416732	0.00404272	-1.52429	0.000284168	0.00681924
	ST3GAL6	1.47509	1.71844e-05	0.00034066	1.36202	0.00455439	0.0370119
	STAG3	1.29785	0.00270058	0.0163181	1.54664	8.70809e-05	0.00335681
	STAU2	-1.94321	1.26256e-10	2.60418e-08	-2.17125	1.06316e-09	1.86894e-06
	STEAP1	-1.47489	0.00109785	0.00844644	-1.71554	0.000321088	0.00722491
	STK33	1.57996	2.37482e-08	1.92272e-06	1.4476	0.000125787	0.00412762
	STK36	1.22888	0.00122317	0.0090028	1.24742	0.00510295	0.039683
	STK38L	-1.3146	0.00785205	0.0366941	-1.51181	0.00147708	0.0184735
	STK39	-1.50386	1.98042e-07	1.07902e-05	-1.52854	8.8439e-06	0.000755481
	STOML2	-1.33401	0.000704297	0.00603494	-1.35943	0.00351968	0.0310578
	STRBP	1.39331	0.00018638	0.00217309	1.44978	0.000729951	0.012091
	SULF2	-1.72474	8.05912e-10	1.31729e-07	-1.3805	0.00131101	0.0171819
	SULT1E1	-3.45834	1.07263e-09	1.6516e-07	-2.74333	2.07887e-05	0.00135408
	SUMO3	-1.28772	6.92042e-05	0.0010127	-1.24403	0.00470713	0.0378833
	SUPT4H1	-1.25455	0.00295511	0.0174989	-1.35108	0.00166924	0.019755
	SYNE1	1.35019	1.50758e-05	0.000310956	1.25416	0.0065487	0.0463113
	SYTL3	1.44146	7.45656e-05	0.00106482	1.40579	0.00251479	0.0253616
	TAF13	-1.25428	0.00118189	0.00882646	-1.34697	0.000677533	0.0117155
	TAF1C	1.23473	0.00381876	0.0212745	1.53877	5.9158e-06	0.00060467
	TAF9B	-1.21686	0.00438551	0.0235242	-1.32548	0.001177	0.0161591
	TBX3	-1.94615	1.89576e-09	2.52662e-07	-1.81693	5.13607e-06	0.000552913
	TCF3	-1.4158	8.25505e-07	3.38927e-05	-1.35609	0.000319447	0.00721373
	TCTEX1D1	1.33772	0.000301129	0.00317653	1.38246	0.001165	0.0160707
	TEKT3	1.42819	0.000175611	0.00206701	1.60414	7.58071e-05	0.0031124
	TFCP2L1	-2.31125	2.2291e-07	1.16329e-05	-1.68008	0.00596029	0.0436466
	TFE3	-1.23317	0.00164939	0.0112598	-1.24807	0.00720582	0.0490755
	TGFB2	-1.87095	1.78809e-05	0.000351253	-1.88654	0.000384801	0.00823094
	TIMM10	-1.29	0.0106908	0.0461778	-1.41446	0.00561344	0.0422327
	TIMM9	-1.29717	0.00291294	0.0173435	-1.48888	0.000329104	0.00732913
	TLR3	-1.5478	0.000124257	0.00159947	-2.16959	1.94119e-07	5.90387e-05
	TMC5	-1.23323	0.00683226	0.0329371	-1.35687	0.00178939	0.020559
	TMEM178A	1.35089	0.00208496	0.0134691	1.58178	0.000216902	0.00564271
[truncated: 601 more rows]
