# Supplementary material for: Altered Epithelial Gene Expression in Peripheral Airways of Severe Asthma
Source: PLoS One. 2017 Jan 3;12(1):e0168680. doi: 10.1371/journal.pone.0168680 (PMC5207492; doi:10.1371/journal.pone.0168680)
Supplement: S2 Table — (XLSX) [file pone.0168680.s007.xlsx]

## Sheet: Table E5
S2 Table. Semantic similarity-integrated approach for modularization (SSIM) analysis
Module	Number of genes	Fold changes of genes in module (Peripheral / Central)	Process	Functional enrichment	Genes
M1	8	Down	Drug Transport	GO:0046942 carboxylic acid transport	ABCC3, AKR1C1, C10orf116, CROT, FAM213A, PGAP3, RASSF9, ZNF57
M2	10	Up	Transport	REACTOME:119558 SLC-mediated transmembrane transport	ADAM20, AKAP9, DNAH1, LHX6, LOC100506105, PBRM1, SLC24A5, SLC2A13, SLC35B4, TXLNG
M3	10	Down	Rho GTPase activity	-	ALS2CL, C17orf99, CLDN1, KLK10, LDOC1, LOC100288602, MAGIX, MYOF, PAK6, STMN3
M4	7	Up	Water transport	GO:0006833 water transport GO:0071474 cellular hyperosmotic response	A2M, AQP1, DCUN1D1, LDB2, MANSC1, MYO5B, SCN7A
M5	14	Up	-	-	AKAP8L, C12orf51, CAPN3, DGKD, DICER1, DMPK, DOCK5, KIAA0182, NAALAD2, PRKD1, SATB1, TRMT44, TUBB4A, ZCCHC6
M6	14	Up	Cilia formation	GO:0070271 protein complex biogenesis GO:0003356 regulation of cilium beat frequency GO:0070286 axonemal dynein complex assembly	CCDC114, CCDC135, CCDC40, CCDC74A, CEP95, FAM27E1, FLJ26850, HAB1, HIST1H3E, HRK, LOC100506403, LOC113230, LOC283454, MDN1
M7	5	Up	-	-	ARHGAP44, CDC42EP3, DTNA, FHL1, RAD17
M8	12	Up	Cilia formation	GO:0048858 cell projection morphogenesis GO:0032990 cell part morphogenesis	CDC20B, CEP89, CMIP, CST6, DNAAF3, DRD2, EP400, INO80B, MAP1A, MYL9, SRCIN1, TAF8
M9	19	Down	Oxidation-reduction & Response to drug	GO:0022904 respiratory electron transport chain GO:0033762 response to glucagon	ACO2, B3GALT6, C17orf49, CENPW, COX6C, CYC1, DESI1, DSG3, ETFA, ETHE1, FUNDC1, GNG12, GPN2, IMPDH2, NDUFV2, NOP16, RRM2, SNHG1, TMEM54
M10	29	Down	Nucleotide metabolism	GO:0034655 nucleobase-containing compound catabolic process GO:1901657 glycosyl compound metabolic process	AADAC, APOBEC3F, APRT, ARHGAP27, ATP5B, C10orf35, C4orf52, CMC1, CXorf26, DENND2C, DERA, FUCA2, LOC153546, LSM12, MSANTD4, NDUFB6, NSA2, PDE6D, PLEKHF2, PNPT1, PRPSAP2, PSMC3, RAB8A, RABIF, RNF113A, RPL22L1, RPL35A, TNNC1, TXN
M11	25	Up	-	-	ADD1, C1orf228, C1QTNF3, CCDC37, CEP250, CLCF1, DLEC1, DNAJB13, ERVH-4, FAM76A, FLJ39061, GNAZ, LENG8, LOC100294362, LOC644794, LRRC46, MUSTN1, MYCBPAP, MYO15B, NPR2, OVOL2, RBM33, SYNGAP1, TTLL10, WDR66
M12	18	Down	Remodelling	GO:0048754 branching morphogenesis of an epithelial tube	AMOTL2, AREG, AREGB, ARHGAP5, CDKN1A, EFS, FLJ12334, FLJ35776, GDF15, LOC100134229, LOC100653010, LOC284454, LOC338667, MICB, MIR22, NCAPD2, TACSTD2, WNT6
M13	8	Up	-	-	ABCA6, GOLGA6L3, GUSBP1, GUSBP2, LOC100134445, LOC100506903, LOC100507322, LOC729291
M14	12	Up	Inflammatory response	GO:0006954 inflammatory response	ANKRD18A, EPS15L1, GATA2, IL1RL1, KIAA2018, MS4A2, SIGLEC6, SNORA68, TAS2R14, TFF3, TPSAB1, TPSB2
M15	12	Down	Defense response	GO:0051607 defense response to virus GO:0048525 negative regulation of viral process GO:0032480 negative regulation of type I interferon production	C1S, CFH, DDX58, HERC6, IFIH1, IFIT5, IL32, ISG15, ISG20, LAP3, OAS3, PML
M16	9	Down	Intracellular transport	GO:0034613 cellular protein localization	C11orf73, CNEP1R1, CNST, KPNA6, LIPA, MKKS, SNAPIN, STX12, ZYG11B
M17	9	Down	Nitrogen metabolism	GO:0051173 positive regulation of nitrogen compound metabolic process	ATAD2, GNAL, HELQ, KIAA1704, KLF9, LMO2, MED30, PKP2, ZNF585A
M18	19	Down	-	-	APOO, C15orf24, C22orf32, CKLF, DSCR3, FAM96A, H3F3A, HIST1H2AB, LINC00493, MINOS1, MRPS23, NAT10, OSBPL1A, PLEKHA3, PQLC3, PRDM4, RWDD2B, SELK, TACO1
M19	22	Down	-	-	AIP, AP4B1, ATP1A1OS, AURKA, CARD6, CCND3, CUL2, EXOSC2, GSPT2, ILDR1, KCTD10, MAP3K13, MARS2, MRPL10, MRPL44, MSRB2, PRKAG1, RPL23, SHC1, SOX7, SPSB3, WAPAL
M20	31	Down	-	-	C1orf210, CDC26, CNPY2, CSTF2, DUS4L, DUSP12, FAM50B, FEM1A, GRPEL1, JAGN1, LANCL2, LOC100507239, MIR3656, MRPL32, MRPS14, MRPS36, NFRKB, NMRAL1, OST4, PIGF, PPTC7, PQBP1, PSMB4, RFC4, SEC61G, SERPINB4, SFT2D1, SLIRP, STARD5, TCEB1, TNIP2
M21	19	Down	Protein ubiquitination	GO:0016567 protein ubiquitination	ARV1, DCAF4, DUSP11, KANSL2, KAT6B, KLHDC8A, LOC100287896, PGGT1B, RFX7, SASH1, SIN3A, SLC25A12, THYN1, UBE3C, UBE4B, UBQLN1, UQCC, USP10, YES1
M22	18	Down	-	-	ABCB6, C16orf72, CA13, CDCP1, GJB5, GTPBP8, KEAP1, KLK13, LOC100652994, MMP1, MUCL1, PHEX, PTPRH, PUS1, SERPINB8, SMAP1, WHSC1, ZNF185
M23	17	Down	Signalling & Remodelling	GO:0009967 positive regulation of signal transduction GO:0010575 positive regulation vascular endothelial growth factor production	ADORA2B, GRB10, IL6ST, LARP4, LATS2, MRPS11, PTGFRN, RNF144B, RYK, SERINC3, SERTAD2, SH3RF2, SLC6A15, TIFA, TMEM9B, ZBTB26, ZMYM4
M24	28	Down	Defense response & Cytokine production	GO:0006952 defense response GO:0060337 type I interferon signaling pathway GO:0001816 cytokine production	ACSL5, ARAP2, BIRC3, CXCL11, CXCL9, DDX60, DTX3L, FAM26F, GZMB, IFI6, IFIT2, MLKL, MX2, NT5C3, OAS1, OPTN, RFX5, S100A9, SAMD9, SAMD9L, SECTM1, SP110, STAT2, TAP1, TMEM18, TRIB2, TRIM38, USP18
M25	25	Down	Apoptosis	GO:0043281 regulation of cysteine-type endopeptidase activity involved in apoptotic process	ADAM28, CAAP1, CLDND1, DHX15, GTF2A2, KIAA0146, MIS12, PAK1IP1, PARP9, PDZK1IP1, PNO1, PTP4A2, RACGAP1, RIPK1, RPS24, SRPK1, TFAP2C, TNFAIP1, TNFRSF10A, TNFSF10, TPD52L1, TRIP10, UST, VNN3, ZNF259
M26	24	Down	Nucleotide metabolism	GO:0045893 positive regulation of transcription, DNA-templated	ANKRD50, C16orf52, CCNT1, DCP1A, EIF4G2, ENY2, FTSJ1, LSM6, MED21, MED7, NXT2, PCNA, PLDN, POLR1D, PRPF4, RPP14, SCRN3, SETDB2, SMAD5, TAF9, TFAM, TFB2M, XRN2, ZNF227
M27	16	Down	Transport & Antigen processing and presentation	GO:0048489 synaptic vesicle transport GO:0048007 antigen processing and presentation, exogenous lipid antigen via MHC class Ib	AP3B1, ARL15, FOPNL, IMMP1L, LDLRAD3, LGALSL, NDUFAF4, RNF217, SLC15A2, STON2, TMEM135, TOR1A, TRAPPC6B, TTC27, ZMYM6, ZNF827
M28	29	Down	Apoptosis & Antigen processing and presentation	GO:0002479 antigen processing and presentation of exogenous peptide antigen via MHC class I, TAP-dependent GO:0044783 G1 DNA damage checkpoint GO:0042981 regulation of apoptotic process	ABRACL, BPNT1, C11orf24, CCRN4L, FECH, GLRX2, HIST1H2BC, HMGA1P4, HTATIP2, IER5, ISG20L2, KLF4, LOC100506922, NECAP1, NSMCE2, PNP, PPIL1, PSMA5, PSMB2, PSMD14, RNASET2, RNFT2, SDE2, SETD9, TSN, UBE2A, UPRT, UTP11L, YWHAB
M29	9	Up	TOR signalling	GO:0032006 regulation of TOR signaling	DOC2A, FZD3, GRK6, PAQR8, PDCD6, SPATA18, TTI1, TTLL11, ZC3H7B
M30	24	Down	Metabolism	GO:0016488 farnesol catabolic process GO:1901661 quinone metabolic process GO:0044598 doxorubicin metabolic process	AKR1B10, AKR1C3, ALDH3A1, ASCC3, B3GNT7, BRAP, CES2, COQ7, CYB5A, HCCS, LOC100049716, NFYC, PAFAH1B2, PGD, RIOK2, SLC35D1, SLCO1B3, SQRDL, TMBIM1, TMEM45B, TOLLIP, TXNRD1, WDR77, ZNF323
M31	22	Up	-	-	ASB16, C17orf72, CLCA1, CPA3, DLX4, FBXO44, INTS1, KIAA1751, KNDC1, MTG1, PBX4, PDLIM4, POM121L9P, PRB1, PTPDC1, SLC25A19, SNAPC4, SNRNP48, SRRM2, TULP3, UBTF, UPF3A
