# Supplementary material for: Altered Epithelial Gene Expression in Peripheral Airways of Severe Asthma
Source: PLoS One. 2017 Jan 3;12(1):e0168680. doi: 10.1371/journal.pone.0168680 (PMC5207492; doi:10.1371/journal.pone.0168680)
Supplement: S3 Table — A positive fold change indicates higher expression of the gene in severe asthma compared to health and a negative fold change reflects lower expression in severe asthma. Significant values are presented in bold font. (XLSX) [file pone.0168680.s008.xlsx]

## Sheet: Table E6a
S3 Table. Differential gene expression between severe asthma and health within central airways and within peripheral airways.
	Genes	Severe asthma / Health in Central airways			Severe asthma / Health in Peripheral airways
		Fold change	P value	FDR corrected P value	Fold change	P value	FDR corrected P value
Genes significant in Central airways only	CCL5	-3.25698	0.000107093	0.0386559	-2.16122	0.00777665	0.169269
	DOCK10	-2.25871	9.4684e-06	0.00918972	-1.59087	0.0069519	0.162463
	EPB41L3	-2.60529	2.4845e-05	0.0153737	-1.49227	0.0578311	0.359284
	FKBP5	2.98871	0.000125806	0.0419176	2.46601	0.00103346	0.0882708
	GPRC5B	-1.72451	8.13417e-05	0.0346699	-1.41991	0.00751609	0.16568
	HEG1	-2.09912	2.23671e-05	0.0153737	-1.78688	0.000520482	0.0653469
	HEY1	-1.58661	1.71902e-05	0.0135642	-1.41045	0.000770844	0.0794978
	HLA-DOA	-3.95619	6.39099e-05	0.0291396	-2.4222	0.00664738	0.161383
	KRT6A	5.1245	1.63086e-06	0.00340342	2.85405	0.00100111	0.0882708
	NBR2	-1.78326	0.000112859	0.039108	-1.42529	0.0125357	0.204043
	PTPRH	2.22861	8.40434e-05	0.0346699	1.43738	0.0573929	0.35821
	SCEL	2.07609	9.81045e-05	0.0369513	1.4146	0.0488265	0.340567
	SLC13A2	-2.50322	4.46558e-06	0.00552647	-1.67877	0.00542238	0.152855
	SLCO1B3	1.8601	1.24723e-06	0.00340342	1.052	0.659709	0.885807
	TARP	-2.34769	1.96434e-06	0.00340342	-1.56468	0.00697009	0.162463
	TM4SF1	2.60115	3.43126e-06	0.00495417	1.3888	0.0811668	0.404606
	TRBC1	-3.95024	6.25007e-05	0.0291396	-2.65615	0.00280749	0.120843
	VEGFA	-2.0881	2.41812e-05	0.0153737	-1.69969	0.00137831	0.0942878
Genes consistently significant in both airways	CAPN13	-2.1356	9.15271e-05	0.0360409	-2.12335	7.26434e-05	0.0382404
	CXCR7	-2.34354	5.84484e-05	0.0291396	-2.17977	0.000151875	0.0421369
	FGFBP1	4.24064	6.61912e-07	0.00340342	3.24307	2.17348e-05	0.0223857
	KRT23	2.43157	1.25784e-06	0.00340342	2.33759	1.9813e-06	0.00604709
	S100A10	2.09951	1.72234e-05	0.0135642	2.16302	5.60714e-06	0.00809578
	SCGB1A1	-2.05677	9.54721e-06	0.00918972	-1.76663	0.000255532	0.0493776
	SERPINB11	-1.94747	3.97567e-05	0.02168	-2.13131	2.76378e-06	0.00604709
	SHISA2	-2.41659	4.00416e-05	0.02168	-2.20293	0.000146979	0.0421369
Genes significant in Peripheral airways only	ADAM28	-1.38078	0.0417385	0.485902	-2.03451	1.34465e-05	0.016641
	AKR1C1	-1.65269	0.00478867	0.210286	-2.45744	1.05357e-06	0.00604709
	CEACAM5	3.44821	0.00063509	0.0916964	3.99966	0.000108964	0.0421369
	CLCA1	1.77218	0.0837965	0.616704	4.94941	3.62372e-06	0.00627845
	CPSF1	1.14718	0.152743	0.725215	1.42956	0.000252164	0.0493776
	DLG4	1.75282	0.0047066	0.209123	2.19512	7.97438e-05	0.0382404
	DPYSL3	1.62144	0.00513671	0.215814	1.98809	7.48966e-05	0.0382404
	FERMT1	1.34854	0.0264413	0.422868	1.74364	5.00941e-05	0.0327766
	FTO	-1.49259	0.00797415	0.261372	-1.7899	0.000122682	0.0421369
	IRS2	-1.57259	0.0024721	0.15982	-1.83363	5.25647e-05	0.0327766
	KCNA1	-2.5459	0.000201662	0.0560971	-2.49487	0.00019807	0.0490251
	KCTD12	-1.39252	0.00570073	0.226539	-1.60679	8.1251e-05	0.0382404
	KRT8	1.30522	0.0269645	0.422868	1.56868	0.000208249	0.0493776
	LMO4	-1.42018	0.00466821	0.209123	-1.69345	2.65271e-05	0.0223857
	LOC100216479	-1.71583	0.00949376	0.27959	-2.14345	0.000250879	0.0493776
	LOC100507164	1.63361	0.00520639	0.215814	1.95519	0.000136525	0.0421369
	LRMP	-1.11466	0.228943	0.777915	-1.40447	0.000222907	0.0493776
	LYN	-1.47677	0.0132153	0.324115	-1.82137	0.000151385	0.0421369
	MUC12	1.76742	0.0409002	0.483038	3.00928	9.86558e-05	0.0421369
	NOTCH2	-1.45821	0.00271262	0.169061	-1.82806	2.79215e-06	0.00604709
	PEG10	-1.98947	0.000200415	0.0560971	-1.94012	0.000241108	0.0493776
	POSTN	3.67855	0.0114663	0.307261	8.23001	5.29692e-05	0.0327766
	PRR4	2.01718	0.0097815	0.284353	3.17225	2.84246e-05	0.0223857
	PTGFR	-1.58692	0.0185285	0.370699	-2.11148	0.000155648	0.0421369
	RASSF3	-1.42689	0.00141786	0.123678	-1.52689	0.000129672	0.0421369
	S100A2	1.6739	0.00207777	0.146339	2.02504	2.74993e-05	0.0223857
	SERPINB2	3.52381	0.000569863	0.0916964	4.01719	0.000116921	0.0421369
	SERPINB7	-1.03845	0.837784	0.986402	-2.00056	0.000238915	0.0493776
	SESTD1	-1.24788	0.0437214	0.493175	-1.49969	0.000256492	0.0493776
	SFN	1.38111	0.00768382	0.259008	1.59867	0.000114928	0.0421369
	SLAMF7	-1.97507	0.00518979	0.215814	-2.48207	0.000185088	0.0485884
	SLC6A8	1.36953	0.063512	0.55354	1.87178	0.000256256	0.0493776
	SMAD3	-1.33162	0.0182293	0.368128	-1.56341	0.000245417	0.0493776
	TFF3	1.37333	0.046807	0.509606	1.85243	0.000139228	0.0421369
	TRIM7	1.80259	0.00117148	0.117542	2.03391	8.38702e-05	0.0382404
	TSC22D3	1.60142	0.000178612	0.0548909	1.59167	0.000155345	0.0421369
	WNT5A	-1.51443	0.0102095	0.289035	-1.83017	0.000190981	0.0486607
Genes significant in central airways only Genes consistently significant in central and in peripheral airways Genes significant in peripheral airways only
